# Supplementary material for: A Virome Scanning of Saffron (Crocus sativus L.) at the National Scale in Iran Using High-Throughput Sequencing Technologies
Source: Viruses. 2025 Aug 4;17(8):1079. doi: 10.3390/v17081079 (PMC12390696; doi:10.3390/v17081079)
Supplement: Supplementary file 1 [file viruses-17-01079-s001.zip]

Archive with 3 entries (2 files):
- Supplimantaries/
- Supplimantaries/Supplementary figures.pdf
- Supplimantaries/Supplementary tables.xlsx
