# Supplementary material for: A Virome Scanning of Saffron (Crocus sativus L.) at the National Scale in Iran Using High-Throughput Sequencing Technologies
Source: Viruses. 2025 Aug 4;17(8):1079. doi: 10.3390/v17081079 (PMC12390696; doi:10.3390/v17081079)
Supplement: Supplementary file 1 [file viruses-17-01079-s001.zip › Supplimantaries/Supplementary tables.xlsx]

## Sheet: Table S1
Table S1. Saffron samples collected from different provinces. The colors represent different regions of Iran: red (west), green (south), orange (east), and blue (center)
Province	Species	Number of samples	Sample code	Region	GPS coordinates
East Azerbaijan	Crocus sativus	50	H01	Marand	38.4329° N, 45.7749° E
Fars	Crocus sativus	50	H08	Shiraz	29.6103° N, 52.5311° E
Kerman	Crocus sativus	50	H11	Zarand	30.8127° N, 56.5640° E
	Crocus sativus	50	H16	Baft	29.2333° N, 56.6000° E
	Crocus sativus	50	H19	Kuhbanan	31.4100° N, 56.2867° E
Razavi Khorasan	Crocus sativus	50	H10	Torbat-e Heydariyeh	35.2798° N, 59.2161° E
	Crocus sativus	50	H12	Sabzevar	36.2126° N, 57.6819° E
	Crocus sativus	50	H13	Mahvelat	34.9833° N, 58.7833° E
South Khorasan	Crocus sativus	50	H14	Qaen	33.7265° N, 59.1844° E
	Crocus sativus	50	H15	Ferdows	34.0167° N, 58.1667° E
	Crocus sativus	50	H18	Sarayan	33.8500° N, 58.5167° E
Isfahan	Crocus sativus	50	H07	Isfahan	32.6613° N, 51.6804° E
Markazi	Crocus sativus	50	H04	Arak	34.0954° N, 49.7013° E
Qom	Crocus sativus	50	H02	Qom	34.6401° N, 50.8764° E
Semnan	Crocus sativus	50	H05	Eyvanekey	35.3445° N, 52.0608° E
	Crocus sativus	50	H20	Garmsar	35.2031° N, 52.3294° E
Tehran	Crocus sativus	50	H06	Tehran	35.6892° N, 51.3890° E
Yazd	Crocus sativus	50	H03	Abarkuh	31.1240° N, 53.2762° E
	Crocus sativus	50	H17	Behabad	31.8706° N, 56.0253° E
Alborz	Crocus caspius	50	H21	Karaj (Botanical Garden of the University of Tehran)	35.8507° N, 50.9112° E
Alborz	Crocus speciosus	50	H22	Karaj (Botanical Garden of the University of Tehran)	35.8507° N, 50.9112° E
Afghanistan	Crocus sativus	50	H09	Bamyan	34.8216° N, 67.8273° E
Total		1100

## Sheet: Table S2
Table S2. Virus-samples matrix used in the virome network
Virus species	H01	H02	H03	H04	H05	H06	H07	H08	H10	H11	H12	H13	H14	H15	H16	H17	H18	H19	H20
SaLV	1	1	1	1	1	1	1	1	1	1	1	1	1	1	1	1	1	1	1
SYMV	1	1	1	0	0	0	1	1	1	1	1	1	1	1	1	1	1	1	1
SaIRV	0	0	0	0	0	1	0	1	0	0	1	1	0	0	0	0	0	0	0
TuMV	0	0	0	0	0	1	1	1	0	1	1	1	0	0	0	0	1	0	0
SaDV	1	0	1	1	1	1	1	0	1	1	1	1	1	1	1	1	1	1	1
WDV	0	0	0	0	0	0	0	1	0	0	0	0	0	0	0	0	0	0	0
WDVaA	0	0	1	1	0	1	0	0	0	1	1	0	1	0	0	1	1	1	0
BWYV	0	0	0	0	0	0	0	0	0	1	0	0	0	0	0	0	0	0	0

## Sheet: Table S3
Table S3- The number of reads after demultiplexing in libraries one & two
	Library one (R1&R2)
	nb reads with same MID for both read	nb reads with one MID on the two reads	nb reads with no MID in the pair	nb reads with different MID for both read
	8820106	9376388	242900	9011342
ID	nb reads with same MID for both read	nb reads with one MID on the two reads	nb reads with the current MID	nb reads with different MID for both read
LDF_001_DODECA (H1)	584684	372964	1601641	629612
LDF_004_DODECA (H2)	1979900	476083	3599179	1111630
LDF_007_DODECA (H3)	101102	259606	1158948	778477
LDF_011_DODECA (H4)	394336	248337	1304633	648534
LDF_013_DODECA (H5)	306578	279635	1342012	743919
LDF_015_DODECA (H6)	1425388	555322	2830421	826921
LDF_016_DODECA (H7)	265824	358311	1358042	725034
LDF_018_DODECA (H8)	1205620	434437	2455307	803163
LDF_078_DODECA (H9)	543196	276213	1155037	328108
LDF_084_DODECA (H10)	1613050	521426	3215116	1072422
LDF_093_DODECA (H11)	334288	470196	2032958	1228018
LDF_095_DODECA (Alien 1)	66138	435640	617100	115322
	Library two (R1&R2)
	nb reads with same MID for both read	nb reads with one MID on the two reads	nb reads with no MID in the pair	nb reads with different MID for both read
	6792394	18656946	1776928	10680024
ID	nb reads with same MID for both read	nb reads with one MID on the two reads	nb reads with the current MID	nb reads with different MID for both read
LDF_001_DODECA (H12)	1628974	807832	3905920	1438186
LDF_004_DODECA (H13)	2810714	1080302	6057372	2114589
LDF_007_DODECA (H14)	168070	626966	2154530	1343749
LDF_011_DODECA (H15)	68768	533018	880249	275636
LDF_013_DODECA (H16)	456638	631131	2611044	1511890
LDF_015_DODECA (H17)	156428	1841850	2691609	687079
LDF_016_DODECA (H18)	113326	1771893	2534062	646016
LDF_018_DODECA (H19)	596348	787386	2141989	753101
LDF_078_DODECA (H20)	264614	382238	1504621	856223
LDF_084_DODECA (H21)	465790	585769	1568175	515150
LDF_093_DODECA (H22)	52036	115157	429177	261731
LDF_095_DODECA (Alien 2)	10688	164877	452085	276520

## Sheet: Table S4
Table S4- Quality and number of reads and contigs in each pooled sample
VANA
Samples	Pre-Pairing reads	Clean read number	Q30 (%)	contigs
Alien1	468709	356685	98.8	276
H01	665306	408564	93.3	262
H02	1466033	904651	93.3	1434
H03	310157	258488	93	1312
H04	445505	262821	91.5	191
H05	432924	288222	93.1	258
H06	1268016	870876	91.2	5494
H07	491223	371322	90.7	1293
H08	1037247	738328	91.7	1114
H09	547811	481225	93.5	5649
H10	1327951	735752	93.9	200
H11	637340	545124	93.8	358
Alien2	170221	125813	99.1	27
H12	1622319	968494	92.9	381
H13	2485659	1610020	93.9	458
H14	711001	605253	93.4	534
H15	567402	421864	95.9	176
H16	859450	587362	93.7	93
H17	1920064	1367166	95.6	3701
H18	1828556	1039979	93.9	1315
H19	1085560	866696	94.5	913
H20	514545	506383	94.2	703
H21	818664	644090	95.3	608
H22	141175	111221	94.9	259

## Sheet: Table S5
	Table S5- Kraken results for internal and external control reads
	Sample	No/ % of reads related to BBrMV	No/ % of reads related to Endornavirus
	Alien1	0	1022/ 6.2 (Phaseolus Vulgaris 1)	Library1
			13980/ 85.7 (Phaseolus Vulgaris 2)
			1307/ 8 (Phaseolus Vulgaris 3)
	H01	1/ 0.04	1/ 0.006
	H02	3/ 0.0004	0
	H03	1/ 0.004	0
	H04	0	3/ 0.018
	H05	0	5/ 0.03
	H06	2/ 0.0004	1/ 0.006
	H07	1/ 0.001	0
	H08	5/ 0.001	0
	H09	2/ 0.002	1/ 0.006
	H10	8/ 0.002	5/ 0.03
	H11	1/ 0.0008	2/ 0.012
	Alien2	0	4 (Phaseolus Vulgaris 1)	Library2
			3 (Phaseolus Vulgaris 2)
			4 (Phaseolus Vulgaris 3)
	H12	0	0
	H13	5/ 0.0005	0
	H14	0	0
	H15	0	0
	H16	1/ 0.0006	0
	H17	0	0
	H18	0	0
	H19	2/ 0.001	0
	H20	0	0
	H21	0	0
	H22	0	0

## Sheet: Table S6
Table S6- GenBank accession numbers of identified viruses
Organism	pooled sample code	accession number
Saffron latent virus (SaLV)	H01	PV831668
Saffron latent virus (SaLV)	H02	PV831669
Saffron latent virus (SaLV)	H03	PV831670
Saffron latent virus (SaLV)	H04	PV831671
Saffron latent virus (SaLV)	H05	PV831672
Saffron latent virus (SaLV)	H06	PV831673
Saffron latent virus (SaLV)	H07	PV831674
Saffron latent virus (SaLV)	H08	PV831675
Saffron latent virus (SaLV)	H09	PV831667
Saffron latent virus (SaLV)	H10	PV831676
Saffron latent virus (SaLV)	H11	PV831677
Saffron latent virus (SaLV)	H12	PV831678
Saffron latent virus (SaLV)	H13	PV831679
Saffron latent virus (SaLV)	H14	PV831680
Saffron latent virus (SaLV)	H15	PV831681
Saffron latent virus (SaLV)	H16	PV831682
Saffron latent virus (SaLV)	H17	PV831683
Saffron latent virus (SaLV)	H18	PV831684
Saffron latent virus (SaLV)	H19	PV831685
Saffron latent virus (SaLV)	H20	PV831686
Saffron yellow mosaic virus (SYMV)	H01	PV831688
Saffron yellow mosaic virus (SYMV)	H02	PV831702
Saffron yellow mosaic virus (SYMV)	H03	PV831689
Saffron yellow mosaic virus (SYMV)	H07	PV831703
Saffron yellow mosaic virus (SYMV)	H08	PV831690
Saffron yellow mosaic virus (SYMV)	H09	PV831687
Saffron yellow mosaic virus (SYMV)	H10	PV831691
Saffron yellow mosaic virus (SYMV)	H11	PV831692
Saffron yellow mosaic virus (SYMV)	H12	PV831693
Saffron yellow mosaic virus (SYMV)	H13	PV831694
Saffron yellow mosaic virus (SYMV)	H14	PV831695
Saffron yellow mosaic virus (SYMV)	H15	PV831696
Saffron yellow mosaic virus (SYMV)	H16	PV831697
Saffron yellow mosaic virus (SYMV)	H17	PV831698
Saffron yellow mosaic virus (SYMV)	H18	PV831699
Saffron yellow mosaic virus (SYMV)	H19	PV831700
Saffron yellow mosaic virus (SYMV)	H20	PV831701
Saffron Iran potyvirus (SaIRV)	H06	PV831664
Saffron Iran potyvirus (SaIRV)	H08	PQ740911
Saffron Iran potyvirus (SaIRV)	H12	PV831665
Saffron Iran potyvirus (SaIRV)	H13	PV831666
Turnip mosaic virus (TuMV)	H06	PV831704
Turnip mosaic virus (TuMV)	H07	PV831705
Turnip mosaic virus (TuMV)	H08	PV831706
Turnip mosaic virus (TuMV)	H11	PV831709
Turnip mosaic virus (TuMV)	H12	PV831707
Turnip mosaic virus (TuMV)	H13	PV831708
Turnip mosaic virus (TuMV)	H18	PV831710
Turnip mosaic virus (TuMV)	H22	PV831711
Saffron dwarf virus (SaDV)	H01	PV831713
Saffron dwarf virus (SaDV)	H03	PV831714
Saffron dwarf virus (SaDV)	H04	PV831715
Saffron dwarf virus (SaDV)	H05	PV831716
Saffron dwarf virus (SaDV)	H06	PQ740909
Saffron dwarf virus (SaDV)	H07	PV831717
Saffron dwarf virus (SaDV)	H09	PV831712
Saffron dwarf virus (SaDV)	H10	PV831659
Saffron dwarf virus (SaDV)	H11	PV831660
Saffron dwarf virus (SaDV)	H12	PV831718
Saffron dwarf virus (SaDV)	H13	PV831719
Saffron dwarf virus (SaDV)	H14	PV831720
Saffron dwarf virus (SaDV)	H15	PV831721
Saffron dwarf virus (SaDV)	H16	PV831722
Saffron dwarf virus (SaDV)	H17	PV831661
Saffron dwarf virus (SaDV)	H18	PV831662
Saffron dwarf virus (SaDV)	H19	PV831663
Saffron dwarf virus (SaDV)	H20	PV831723
Wheat dwarf virus-associated alphasatellite (WDVaA)	H03	PV829653
Wheat dwarf virus-associated alphasatellite (WDVaA)	H04	PV829654
Wheat dwarf virus-associated alphasatellite (WDVaA)	H06	PP445014
Wheat dwarf virus-associated alphasatellite (WDVaA)	H09	PV829651
Wheat dwarf virus-associated alphasatellite (WDVaA)	H11	PV829655
Wheat dwarf virus-associated alphasatellite (WDVaA)	H12	PV829656
Wheat dwarf virus-associated alphasatellite (WDVaA)	H14	PV829657
Wheat dwarf virus-associated alphasatellite (WDVaA)	H17	PV829658
Wheat dwarf virus-associated alphasatellite (WDVaA)	H18	PV829652
Wheat dwarf virus-associated alphasatellite (WDVaA)	H19	PV829659
Wheat dwarf virus (WDV)	H08	PQ740908
Beet western yellows virus (BWYV)	H11	PV831728
tentative polerovirus	H9	PV831655
tentative polerovirus	H9	PV831656
tentative polerovirus	H9	PV831657
tentative polerovirus	H9	PV831658

## Sheet: Table S7
Table S7- PCR and RT-PCR Based HTS Verification
Name	Sequence (5'->3')	Tm (°C)	Product size (bp)	Amplified region of genome	Identity% with reconstructed genome
SYMV	TTTCCGACCGATGATGGGTT	60,0	392	NIb	0.992
	GTACCTTCTCTTGAGGCCGT	60,0
SaIRV	TGATAGCTCGTTGTCGCCAT	60,0	569	RdRp	0.926
	ATGCCTCAATCATTGCTGCG	60,0
SaLV	AATGCCCACATTTCGCACAG	60.2	434	NIb	1
	TAGTGGCCTCAATTCGGCTT	60,0
TuMV	TTCACAGCCGCACCATTAGA	60.2	338	RdRp	0.981
	AGTGTGCCATCTGGTGTTGA	60.2
WDV	AGAAGGTCGGATCCAAGTCG	60,0	576	CP	1
	AACCCAGACGAAGATTGGCT	60,0
SaDV	TCAGTCGGAAATTGCCTGGA	60,0	496	MP & CP	0.967
	GACGTACTGTCCTTCACCCA	59.9
WDVaA	GGAAGAATCGCCATCAACGG	60,0	376	Rep	0.974
	CTTCTCAAGTACGCGTTGCC	60.1
BWYV	TAGAAACCCACCAAGCTGCT	60,0	307	P1-P2	0.971
	GGAGCTGAAGTACTGGCAGA	60,0

## Sheet: Table S8
Table S8- A complete list of Single Nucleotide Polymorphisms (SNPs) in saffron latent virus populations with variant frequencies.
SNP	Occurrence	H01	H02	H03	H04	H05	H06	H07	H08	H09	H10	H11	H12	H13	H14	H15	H16	H17	H18	H19	H20
A_1179_G	20	0.872	0.926	0.956	0.807	0.909	0.919	0.889	0.915	0.669	0.687	0.89	0.861	0.915	0.926	0.91	0.703	0.914	0.88	0.796	0.82
A_1449_G	20	0.857	0.838	0.717	0.889	0.785	0.838	0.895	0.923	0.866	0.909	0.816	0.867	0.899	0.744	0.845	0.888	0.856	0.918	0.94	0.873
A_1686_G	20	0.926	0.947	0.924	0.924	0.951	0.947	0.943	0.964	0.838	0.892	0.921	0.936	0.957	0.904	0.909	0.952	0.945	0.915	0.95	0.939
A_2055_G	20	0.923	0.75	0.863	0.857	0.952	0.906	0.816	0.864	0.901	0.953	0.929	0.871	0.91	0.912	0.825	0.883	0.703	0.787	0.846	0.752
A_2127_G	20	0.935	0.951	0.895	0.863	0.971	0.914	0.93	0.863	0.81	0.746	0.932	0.867	0.954	0.94	0.858	0.932	0.923	0.921	0.866	0.783
A_2232_G	20	0.955	0.987	0.95	0.954	0.96	0.949	0.966	0.981	0.685	0.923	0.958	0.972	0.828	0.989	0.968	0.985	0.947	0.988	0.971	0.955
A_2346_C	20	0.783	0.958	0.829	0.859	0.895	0.872	0.68	0.618	0.816	0.883	0.741	0.819	0.895	0.929	0.87	0.884	0.797	0.483	0.722	0.809
A_3319_G	20	0.878	0.944	0.874	0.967	0.971	0.941	0.945	0.948	0.944	0.862	0.932	0.941	0.925	0.865	0.949	0.964	0.895	0.93	0.943	0.934
A_4702_G	20	0.893	0.759	0.744	0.775	0.888	0.926	0.931	0.891	0.538	0.89	0.765	0.91	0.854	0.819	0.754	0.876	0.773	0.58	0.955	0.846
A_516_G	20	0.879	0.879	0.883	0.908	0.891	0.9	0.963	0.697	0.839	0.884	0.907	0.846	0.801	0.913	0.818	0.74	0.916	0.963	0.881	0.88
A_5265_G	20	0.806	0.656	0.656	0.87	0.635	0.85	0.897	0.79	0.693	0.745	0.866	0.776	0.84	0.868	0.877	0.578	0.818	0.846	0.724	0.748
A_5304_G	20	0.927	0.948	0.911	0.964	0.903	0.971	0.892	0.947	0.902	0.806	0.957	0.924	0.906	0.946	0.938	0.931	0.927	0.919	0.962	0.912
A_555_G	20	0.929	0.858	0.922	0.908	0.974	0.687	0.954	0.931	0.818	0.778	0.871	0.874	0.866	0.907	0.951	0.964	0.902	0.935	0.935	0.871
A_5667_T	20	0.875	0.939	0.795	0.838	0.93	0.789	0.818	0.911	0.811	0.805	0.889	0.895	0.862	0.861	0.807	0.918	0.882	0.671	0.866	0.881
A_5856_G	20	0.677	0.676	0.743	0.664	0.866	0.731	0.898	0.826	0.71	0.801	0.655	0.449	0.551	0.637	0.749	0.866	0.701	0.823	0.81	0.581
A_656_G	20	0.608	0.549	0.377	0.449	0.634	0.67	0.689	0.486	0.254	0.381	0.512	0.526	0.4	0.602	0.31	0.391	0.497	0.516	0.523	0.475
A_7377_G	20	0.969	0.953	0.976	0.931	0.966	0.891	0.9	0.928	0.929	0.858	0.943	0.94	0.879	0.924	0.76	0.752	0.953	0.95	0.781	0.946
A_7863_G	20	0.904	0.939	0.638	0.952	0.929	0.938	0.899	0.897	0.9	0.728	0.755	0.853	0.781	0.902	0.899	0.936	0.921	0.839	0.844	0.936
A_790_G	20	0.718	0.657	0.741	0.725	0.818	0.649	0.51	0.701	0.772	0.839	0.497	0.484	0.607	0.649	0.742	0.819	0.437	0.638	0.827	0.795
A_8422_G	20	0.909	0.844	0.963	0.934	0.963	0.965	0.929	0.915	0.901	0.925	0.97	0.925	0.874	0.911	0.902	0.952	0.961	0.92	0.93	0.933
A_8518_G	20	0.767	0.916	0.897	0.936	0.95	0.862	0.938	0.824	0.703	0.847	0.905	0.897	0.867	0.917	0.758	0.959	0.86	0.899	0.913	0.856
A_8633_G	20	0.857	0.738	0.815	0.865	0.769	0.961	0.941	0.88	0.831	0.696	0.85	0.828	0.739	0.857	0.818	0.687	0.886	0.939	0.893	0.94
C_1277_A	20	0.84	0.943	0.874	0.892	0.945	0.809	0.836	0.794	0.869	0.833	0.922	0.843	0.918	0.954	0.943	0.875	0.879	0.849	0.889	0.839
C_1563_T	20	0.66	0.272	0.457	0.38	0.718	0.441	0.749	0.706	0.444	0.647	0.458	0.431	0.415	0.418	0.56	0.362	0.342	0.613	0.366	0.627
C_1761_T	20	0.716	0.768	0.795	0.711	0.641	0.761	0.503	0.6	0.679	0.748	0.798	0.768	0.692	0.846	0.76	0.691	0.806	0.433	0.592	0.571
C_1827_T	20	0.973	0.883	0.918	0.765	0.842	0.833	0.835	0.926	0.714	0.808	0.936	0.93	0.9	0.889	0.915	0.862	0.992	0.823	0.789	0.826
C_1914_T	20	0.545	0.648	0.876	0.632	0.727	0.707	0.753	0.871	0.528	0.839	0.847	0.781	0.73	0.782	0.748	0.776	0.887	0.679	0.703	0.724
C_2205_T	20	0.792	0.675	0.736	0.689	0.783	0.895	0.95	0.934	0.703	0.597	0.856	0.859	0.553	0.812	0.861	0.705	0.789	0.88	0.916	0.848
C_3321_A	20	0.833	0.926	0.853	0.946	0.953	0.903	0.888	0.897	0.861	0.773	0.938	0.901	0.843	0.827	0.923	0.727	0.839	0.747	0.79	0.725
C_3331_T	20	0.895	0.941	0.922	0.936	0.939	0.849	0.928	0.84	0.815	0.705	0.846	0.933	0.76	0.886	0.951	0.94	0.692	0.964	0.967	0.929
C_3464_T	20	0.947	0.709	0.893	0.677	0.868	0.883	0.951	0.888	0.858	0.944	0.922	0.841	0.782	0.941	0.584	0.854	0.847	0.963	0.892	0.89
C_5232_T	20	0.694	0.595	0.812	0.694	0.855	0.838	0.743	0.562	0.686	0.75	0.846	0.738	0.795	0.71	0.664	0.762	0.775	0.603	0.566	0.769
C_5502_T	20	0.905	0.552	0.714	0.702	0.559	0.721	0.572	0.554	0.798	0.631	0.696	0.863	0.625	0.811	0.772	0.689	0.75	0.449	0.547	0.702
C_5646_T	20	0.874	0.946	0.953	0.95	0.958	0.932	0.941	0.778	0.925	0.881	0.903	0.734	0.825	0.936	0.938	0.945	0.875	0.965	0.931	0.937
C_5919_T	20	0.91	0.497	0.799	0.84	0.816	0.811	0.838	0.889	0.837	0.681	0.818	0.873	0.722	0.804	0.806	0.535	0.794	0.796	0.761	0.841
C_6024_T	20	0.977	0.887	0.874	0.86	0.992	0.779	0.92	0.943	0.816	0.9	0.788	0.556	0.87	0.912	0.945	0.834	0.919	0.925	0.93	0.699
C_641_A	20	0.707	0.9	0.784	0.765	0.947	0.829	0.531	0.688	0.603	0.806	0.673	0.657	0.643	0.772	0.559	0.847	0.747	0.564	0.609	0.683
C_7034_T	20	0.75	0.74	0.8	0.795	0.691	0.907	0.935	0.744	0.677	0.817	0.76	0.89	0.838	0.92	0.895	0.652	0.839	0.905	0.888	0.863
C_705_T	20	0.625	0.791	0.84	0.821	0.746	0.856	0.734	0.886	0.662	0.903	0.535	0.879	0.786	0.694	0.696	0.927	0.733	0.425	0.628	0.721
C_708_T	20	0.959	0.976	0.867	0.866	0.83	0.855	0.861	0.83	0.718	0.939	0.795	0.924	0.98	0.764	0.824	0.832	0.789	0.852	0.711	0.88
C_7227_T	20	0.75	0.878	0.939	0.674	0.887	0.435	0.949	0.929	0.697	0.821	0.825	0.86	0.889	0.852	0.789	0.835	0.593	0.871	0.915	0.735
C_7230_T	20	0.762	0.893	0.867	0.896	0.913	0.754	0.944	0.935	0.883	0.834	0.923	0.84	0.872	0.81	0.896	0.924	0.735	0.943	0.91	0.851
C_7437_T	20	0.704	0.718	0.819	0.891	0.694	0.742	0.509	0.723	0.8	0.596	0.782	0.696	0.857	0.81	0.766	0.566	0.63	0.648	0.634	0.663
C_7668_A	20	0.892	0.926	0.91	0.913	0.909	0.941	0.983	0.912	0.806	0.715	0.881	0.918	0.919	0.951	0.947	0.946	0.906	0.953	0.958	0.871
C_8094_T	20	0.93	0.906	0.745	0.768	0.812	0.955	0.854	0.823	0.824	0.663	0.847	0.901	0.893	0.859	0.848	0.871	0.867	0.833	0.862	0.773
C_8340_T	20	0.876	0.914	0.944	0.907	0.937	0.969	0.573	0.802	0.838	0.692	0.915	0.926	0.704	0.691	0.706	0.814	0.901	0.871	0.915	0.857
C_8517_T	20	0.881	0.902	0.904	0.944	0.937	0.853	0.95	0.893	0.896	0.952	0.862	0.894	0.839	0.919	0.739	0.951	0.833	0.951	0.938	0.834
C_8541_T	20	0.646	0.735	0.853	0.832	0.598	0.757	0.818	0.797	0.897	0.792	0.656	0.774	0.734	0.806	0.882	0.782	0.675	0.796	0.822	0.818
C_9153_T	20	0.678	0.824	0.658	0.695	0.96	0.581	0.722	0.66	0.492	0.668	0.619	0.529	0.618	0.767	0.686	0.889	0.522	0.741	0.749	0.613
C_977_T	20	0.906	0.927	0.929	0.955	0.917	0.916	0.973	0.932	0.969	0.883	0.971	0.909	0.955	0.93	0.957	0.918	0.936	0.975	0.965	0.936
C_984_T	20	0.93	0.946	0.938	0.963	0.94	0.922	0.969	0.928	0.969	0.839	0.979	0.887	0.919	0.933	0.651	0.913	0.901	0.96	0.851	0.918
G_1077_A	20	0.651	0.752	0.866	0.762	0.769	0.786	0.639	0.707	0.819	0.722	0.613	0.727	0.751	0.874	0.722	0.629	0.724	0.776	0.645	0.803
G_1353_A	20	0.939	0.949	0.943	0.966	0.929	0.887	0.933	0.921	0.824	0.888	0.94	0.937	0.951	0.947	0.971	0.871	0.925	0.974	0.956	0.926
G_3282_A	20	0.75	0.802	0.891	0.88	0.943	0.729	0.944	0.809	0.751	0.861	0.766	0.875	0.802	0.865	0.889	0.856	0.86	0.687	0.878	0.888
G_3299_T	20	0.881	0.945	0.879	0.869	0.928	0.916	0.874	0.89	0.925	0.885	0.911	0.837	0.9	0.904	0.821	0.881	0.841	0.796	0.866	0.95
G_3389_T	20	0.667	0.627	0.674	0.779	0.53	0.632	0.927	0.884	0.77	0.835	0.563	0.771	0.695	0.65	0.887	0.805	0.65	0.958	0.929	0.775
G_3477_A	20	0.875	0.581	0.86	0.669	0.722	0.838	0.873	0.883	0.614	0.877	0.884	0.774	0.695	0.842	0.714	0.732	0.797	0.931	0.858	0.792
G_3480_A	20	0.925	0.714	0.912	0.866	0.766	0.894	0.824	0.847	0.762	0.888	0.852	0.804	0.814	0.914	0.824	0.813	0.871	0.943	0.865	0.804
G_5718_A	20	0.709	0.565	0.93	0.866	0.837	0.735	0.826	0.916	0.868	0.504	0.745	0.838	0.802	0.909	0.553	0.528	0.817	0.491	0.577	0.851
G_6114_A	20	0.395	0.433	0.679	0.688	0.566	0.784	0.649	0.791	0.792	0.843	0.767	0.352	0.713	0.697	0.673	0.691	0.862	0.784	0.868	0.862
G_6822_A	20	0.909	0.908	0.92	0.853	0.944	0.848	0.879	0.919	0.716	0.718	0.792	0.899	0.886	0.922	0.924	0.927	0.92	0.901	0.841	0.949
G_6866_T	20	0.64	0.789	0.626	0.763	0.948	0.405	0.603	0.876	0.447	0.55	0.531	0.255	0.478	0.517	0.736	0.623	0.604	0.421	0.71	0.537
G_7323_A	20	0.957	0.942	0.875	0.873	0.923	0.513	0.971	0.765	0.8	0.895	0.897	0.897	0.915	0.928	0.938	0.945	0.809	0.917	0.861	0.94
G_8088_A	20	0.873	0.9	0.856	0.772	0.912	0.936	0.881	0.833	0.706	0.84	0.885	0.874	0.908	0.846	0.89	0.929	0.912	0.904	0.904	0.754
G_957_A	20	0.841	0.941	0.956	0.95	0.911	0.833	0.964	0.946	0.872	0.924	0.976	0.91	0.885	0.929	0.935	0.859	0.798	0.927	0.95	0.894
T_1608_C	20	0.984	0.941	0.932	0.881	0.939	0.986	0.95	0.78	0.887	0.85	0.927	0.935	0.897	0.938	0.977	0.909	0.972	0.933	0.899	0.894
T_1744_C	20	0.75	0.815	0.844	0.801	0.69	0.933	0.91	0.905	0.877	0.785	0.841	0.901	0.694	0.841	0.892	0.828	0.789	0.921	0.941	0.799
T_2040_C	20	0.909	0.852	0.907	0.819	0.966	0.754	0.842	0.856	0.966	0.92	0.887	0.812	0.891	0.932	0.904	0.864	0.74	0.803	0.851	0.931
T_3312_C	20	0.707	0.845	0.769	0.812	0.949	0.619	0.78	0.654	0.761	0.727	0.855	0.541	0.731	0.752	0.458	0.719	0.728	0.733	0.688	0.645
T_3442_A	20	0.9	0.926	0.907	0.907	0.92	0.914	0.985	0.935	0.919	0.968	0.928	0.947	0.9	0.918	0.674	0.873	0.87	0.728	0.973	0.883
T_7662_C	20	0.894	0.877	0.924	0.646	0.987	0.879	0.946	0.804	0.788	0.936	0.919	0.597	0.885	0.869	0.942	0.934	0.815	0.823	0.741	0.69
T_8235_G	20	0.839	0.775	0.787	0.849	0.906	0.743	0.936	0.753	0.9	0.693	0.861	0.798	0.802	0.895	0.632	0.768	0.74	0.862	0.868	0.847
T_8353_G	20	0.946	0.973	0.992	0.963	0.965	0.989	0.972	0.97	0.933	0.934	0.989	0.988	0.973	0.98	0.934	0.959	0.983	0.949	0.941	0.954
A_1057_G	19	0.515	0.362	0.46	0.283	0.796	0.228	0.507	0.287		0.549	0.364	0.573	0.501	0.428	0.353	0.312	0.384	0.342	0.404	0.543
A_1536_G	19	0.511	0.612	0.601	0.75		0.747	0.898	0.899	0.636	0.781	0.566	0.722	0.497	0.475	0.575	0.814	0.601	0.543	0.722	0.62
A_2577_T	19		0.949	0.81	0.867	0.953	0.942	0.904	0.675	0.977	0.882	0.963	0.949	0.897	0.956	0.922	0.943	0.947	0.904	0.949	0.84
A_2822_G	19		0.962	0.696	0.908	0.857	0.8	0.716	0.607	0.793	0.731	0.806	0.681	0.913	0.883	0.815	0.859	0.712	0.59	0.55	0.775
A_3205_G	19	0.516	0.723	0.699	0.719		0.85	0.68	0.569	0.515	0.802	0.491	0.668	0.651	0.545	0.644	0.789	0.76	0.382	0.663	0.548
A_4377_G	19	0.606	0.719	0.635	0.706		0.873	0.886	0.841	0.567	0.66	0.577	0.674	0.586	0.659	0.784	0.869	0.724	0.419	0.748	0.589
A_5457_G	19	0.491	0.603	0.674	0.639		0.745	0.83	0.879	0.573	0.688	0.532	0.65	0.472	0.597	0.567	0.851	0.707	0.379	0.66	0.599
A_5679_G	19	0.5	0.779	0.824	0.757		0.897	0.945	0.948	0.692	0.803	0.409	0.872	0.495	0.623	0.709	0.917	0.805	0.52	0.708	0.795
A_574_C	19	0.496	0.754	0.85	0.81		0.853	0.972	0.959	0.782	0.833	0.525	0.905	0.693	0.615	0.658	0.91	0.785	0.374	0.733	0.549
A_5937_G	19	0.534	0.591	0.602	0.236		0.391	0.539	0.208	0.342	0.823	0.329	0.454	0.259	0.448	0.521	0.793	0.276	0.345	0.712	0.599
A_750_G	19	0.526	0.514	0.725	0.704		0.701	0.902	0.969	0.621	0.806	0.504	0.81	0.664	0.609	0.396	0.923	0.625	0.243	0.675	0.499
A_7764_G	19	0.623	0.669	0.805	0.68		0.831	0.686	0.891	0.48	0.708	0.439	0.782	0.539	0.506	0.648	0.779	0.784	0.416	0.672	0.509
A_84_C	19	1	0.78	0.891	0.697	0.927	0.466	0.847	0.769		0.787	0.828	0.875	0.749	0.827	0.554	0.884	0.811	0.841	0.862	0.732
A_8412_C	19	0.437	0.557	0.873	0.759		0.594	0.607	0.821	0.843	0.887	0.605	0.579	0.768	0.593	0.584	0.745	0.635	0.428	0.707	0.668
A_8441_G	19	0.478	0.248	0.377	0.443		0.694	0.665	0.649	0.469	0.695	0.643	0.576	0.848	0.398	0.718	0.625	0.614	0.416	0.675	0.781
C_1509_T	19	0.619	0.793	0.758	0.851		0.85	0.905	0.35	0.6	0.829	0.611	0.664	0.801	0.685	0.705	0.879	0.856	0.809	0.741	0.646
C_1977_T	19		0.711	0.92	0.891	0.897	0.843	0.942	0.796	0.905	0.93	0.789	0.714	0.826	0.883	0.758	0.875	0.831	0.939	0.882	0.896
C_2409_T	19	0.35	0.762	0.741	0.841		0.751	0.901	0.927	0.826	0.915	0.513	0.833	0.658	0.584	0.616	0.86	0.8	0.468	0.645	0.636
C_264_T	19	0.638	0.792	0.785	0.685		0.931	0.881	0.892	0.673	0.879	0.445	0.87	0.664	0.663	0.599	0.718	0.771	0.435	0.559	0.688
C_3357_T	19	0.692	0.792	0.779	0.682		0.884	0.941	0.751	0.589	0.618	0.6	0.769	0.685	0.492	0.591	0.89	0.795	0.447	0.687	0.632
C_3816_T	19		0.958	0.818	0.902	0.852	0.924	1	0.949	0.788	0.767	0.904	0.754	0.884	0.893	0.676	0.818	0.899	0.924	0.755	0.934
C_4065_T	19		0.909	0.966	0.939	0.896	0.79	0.971	0.907	0.951	0.735	0.975	0.904	0.949	0.891	0.886	0.976	0.959	0.956	0.938	0.881
C_4833_T	19		0.816	0.849	0.782	0.788	0.89	0.699	0.659	0.798	0.841	0.823	0.872	0.811	0.84	0.863	0.694	0.724	0.669	0.643	0.847
C_4943_T	19		0.622	0.446	0.768	0.783	0.737	0.929	0.795	0.736	0.825	0.634	0.68	0.492	0.471	0.805	0.722	0.62	0.897	0.843	0.663
C_4983_T	19		0.863	0.909	0.929	0.754	0.853	0.674	0.784	0.872	0.625	0.798	0.805	0.85	0.935	0.906	0.721	0.819	0.677	0.813	0.802
C_505_T	19	0.582	0.55	0.65	0.453		0.744	0.764	0.504	0.567	0.65	0.647	0.581	0.543	0.658	0.674	0.698	0.558	0.8	0.836	0.598
C_518_T	19	0.8	0.845	0.866	0.895		0.895	0.945	0.812	1	0.895	0.861	0.862	0.824	0.893	0.851	0.895	0.893	0.941	0.899	0.919
C_5784_T	19	0.253	0.728	0.893	0.849		0.943	0.919	0.898	0.843	0.868	0.579	0.911	0.449	0.741	0.706	0.835	0.834	0.432	0.633	0.709
C_7176_T	19	0.65	0.736	0.419	0.524	0.816		0.725	0.673	0.725	0.679	0.738	0.739	0.738	0.696	0.479	0.673	0.665	0.666	0.661	0.722
C_7311_T	19	0.36	0.361	0.655	0.619		0.359	0.891	0.902	0.486	0.853	0.371	0.775	0.473	0.513	0.379	0.66	0.686	0.406	0.472	0.582
C_7746_T	19	0.667	0.879	0.838	0.7		0.839	0.728	0.863	0.39	0.687	0.588	0.774	0.498	0.545	0.758	0.815	0.811	0.43	0.595	0.456
C_7761_A	19	0.625	0.633	0.798	0.618		0.855	0.768	0.909	0.556	0.541	0.433	0.596	0.463	0.52	0.68	0.779	0.783	0.406	0.646	0.562
C_8190_T	19	0.228	0.488	0.562	0.458		0.678	0.605	0.514	0.436	0.587	0.4	0.437	0.325	0.329	0.279	0.569	0.572	0.3	0.232	0.426
C_8358_T	19	0.415	0.626	0.647	0.623		0.808	0.923	0.898	0.377	0.796	0.381	0.775	0.518	0.666	0.617	0.607	0.743	0.36	0.407	0.344
G_1048_A	19	0.7	0.32	0.533	0.294	0.784	0.576	0.554	0.822		0.55	0.521	0.637	0.552	0.496	0.59	0.466	0.402	0.686	0.458	0.584
G_1333_A	19	0.546	0.776	0.666	0.828		0.812	0.943	0.909	0.579	0.858	0.556	0.884	0.681	0.468	0.726	0.786	0.775	0.456	0.673	0.625
G_2089_A	19	0.483	0.726	0.72	0.65		0.836	0.919	0.901	0.458	0.935	0.427	0.808	0.678	0.455	0.559	0.891	0.68	0.502	0.672	0.518
G_2772_A	19		0.889	0.894	0.781	0.932	0.895	0.855	0.902	0.841	0.888	0.809	0.842	0.912	0.773	0.939	0.914	0.845	0.779	0.878	0.81
G_3114_T	19		0.935	0.643	0.872	0.735	0.937	0.923	0.927	0.85	0.946	0.878	0.865	0.895	0.688	0.828	0.936	0.947	0.941	0.947	0.936
G_3189_A	19	0.767	0.803	0.767	0.831	0.844	0.728		0.526	0.733	0.527	0.841	0.815	0.586	0.855	0.791	0.557	0.806	0.718	0.628	0.717
G_421_A	19	0.897	0.843	0.837	0.576		0.665	0.692	0.686	0.837	0.522	0.898	0.754	0.681	0.711	0.562	0.834	0.71	0.657	0.692	0.659
G_4385_A	19	0.529	0.677	0.526	0.547		0.777	0.673	0.754	0.386	0.375	0.299	0.463	0.447	0.487	0.633	0.735	0.581	0.353	0.458	0.384
G_4788_A	19		0.539	0.58	0.661	0.618	0.756	0.836	0.785	0.816	0.605	0.775	0.462	0.623	0.687	0.688	0.574	0.671	0.867	0.755	0.704
G_483_A	19	0.776	0.864	0.944	0.733		0.873	0.678	0.837	0.645	0.677	0.883	0.749	0.884	0.892	0.833	0.815	0.904	0.808	0.887	0.778
G_5053_A	19		0.891	0.885	0.764	0.793	0.789	0.761	0.693	0.881	0.538	0.802	0.849	0.815	0.889	0.47	0.631	0.887	0.672	0.883	0.813
G_5945_A	19	0.731	0.644	0.688	0.489		0.778	0.752	0.816	0.491	0.813	0.505	0.768	0.364	0.562	0.598	0.679	0.347	0.39	0.516	0.642
G_6522_A	19		0.643	0.771	0.804	0.857	0.692	0.741	0.666	0.693	0.785	0.612	0.675	0.599	0.871	0.862	0.824	0.723	0.717	0.789	0.622
G_7055_A	19	0.333	0.617	0.684	0.702		0.648	0.847	0.54	0.472	0.755	0.43	0.646	0.497	0.466	0.42	0.732	0.638	0.458	0.61	0.505
G_8087_A	19	0.631	0.671	0.801	0.595		0.801	0.818	0.8	0.425	0.799	0.486	0.805	0.534	0.763	0.588	0.881	0.807	0.484	0.627	0.544
G_8322_A	19	0.916	0.921	0.932	0.903	0.897		0.961	0.964	0.782	0.872	0.832	0.931	0.91	0.89	0.902	0.886	0.779	0.921	0.97	0.901
T_1334_C	19	0.536	0.782	0.806	0.829		0.791	0.94	0.908	0.613	0.835	0.569	0.857	0.696	0.606	0.718	0.834	0.756	0.456	0.684	0.673
T_1867_C	19	0.469	0.754	0.533	0.7		0.829	0.841	0.788	0.578	0.809	0.537	0.72	0.623	0.679	0.731	0.874	0.898	0.529	0.546	0.657
T_2001_C	19		0.844	0.902	0.934	0.943	0.849	0.864	0.894	0.95	0.94	0.942	0.841	0.766	0.866	0.883	0.931	0.874	0.931	0.942	0.932
T_2253_A	19	0.524	0.681	0.783	0.7		0.837	0.914	0.86	0.706	0.892	0.375	0.855	0.644	0.485	0.754	0.855	0.758	0.48	0.681	0.593
T_2259_C	19		0.973	0.897	0.948	0.972	0.955	0.969	0.962	0.874	0.97	0.976	0.933	0.941	0.975	0.86	0.937	0.923	0.975	0.965	0.962
T_2330_C	19	0.462	0.732	0.617	0.671		0.667	0.673	0.614	0.583	0.902	0.516	0.663	0.8	0.493	0.652	0.729	0.727	0.42	0.458	0.621
T_3132_C	19		0.938	0.719	0.889	0.785	0.827	0.804	0.78	0.597	0.738	0.896	0.919	0.96	0.766	0.444	0.868	0.959	0.748	0.924	0.921
T_3738_C	19		0.477	0.513	0.633	0.494	0.781	0.794	0.638	0.619	0.545	0.476	0.549	0.52	0.583	0.619	0.288	0.674	0.942	0.824	0.521
T_4773_C	19	0.24	0.575	0.571	0.52		0.687	0.696	0.77	0.479	0.5	0.36	0.492	0.542	0.526	0.663	0.398	0.321	0.336	0.352	0.441
T_5643_C	19	0.523	0.767	0.769	0.663		0.686	0.632	0.864	0.713	0.848	0.435	0.616	0.467	0.525	0.597	0.888	0.75	0.489	0.603	0.702
T_5895_C	19	0.817	0.775	0.749	0.644		0.879	0.862	0.856	0.623	0.898	0.646	0.778	0.506	0.727	0.685	0.865	0.714	0.38	0.648	0.667
T_5910_C	19	0.641	0.701	0.617	0.56		0.647	0.728	0.878	0.52	0.694	0.448	0.831	0.459	0.52	0.625	0.581	0.679	0.365	0.39	0.55
T_6105_C	19	0.495	0.609	0.486	0.469		0.636	0.813	0.838	0.59	0.676	0.386	0.454	0.322	0.511	0.31	0.506	0.729	0.399	0.644	0.498
T_68_C	19		0.43	0.864	0.863	0.915	0.531	0.9	0.689	0.85	0.825	0.696	0.798	0.466	0.771	0.566	0.881	0.641	0.893	0.774	0.916
T_8472_C	19	0.339	0.3	0.621	0.426		0.707	0.744	0.898	0.364	0.745	0.361	0.406	0.441	0.521	0.546	0.65	0.612	0.325	0.449	0.29
A_791_C	18	0.254	0.305	0.369	0.47		0.578	0.401	0.704	0.449	0.777	0.289	0.465	0.524	0.334	0.452	0.479	0.417		0.259	0.385
A_86_C	18	0.905	0.836	0.954	0.798	0.928		0.895	0.851		0.848	0.888	0.87	0.776	0.896	0.867	0.828	0.726	0.886	0.876	0.77
A_9084_G	18	0.578	0.818	0.862	0.895	0.892	0.956		0.967	0.794		0.697	0.817	0.616	0.89	0.819	0.931	0.943	0.43	0.854	0.871
A_9108_G	18	0.725	0.759	0.668	0.599	0.728	0.688		0.552	0.841		0.703	0.733	0.777	0.624	0.72	0.707	0.836	0.341	0.682	0.867
C_4221_T	18		0.595		0.784	0.931	0.85	0.796	0.92	0.79	0.777	0.829	0.809	0.684	0.8	0.667	0.741	0.912	0.912	0.867	0.894
C_4254_T	18		0.691		0.713	0.8	0.668	0.859	0.918	0.665	0.786	0.775	0.614	0.759	0.732	0.882	0.667	0.764	0.883	0.894	0.725
C_6936_T	18	0.718	0.932	0.957	0.766	0.814			0.935	0.722	0.775	0.873	0.864	0.895	0.943	0.886	0.843	0.918	0.887	0.939	0.68
G_2739_A	18		0.742	0.721	0.671		0.783	0.976	0.84	0.424	0.935	0.478	0.8	0.672	0.575	0.75	0.845	0.757	0.594	0.646	0.61
G_4173_A	18		0.857		0.94	0.858	0.823	0.913	0.815	0.892	0.966	0.847	0.874	0.8	0.786	0.975	0.846	0.868	0.9	0.751	0.879
G_60_A	18		0.226	0.411	0.351	0.711	0.315	0.429	0.313	0.571		0.237	0.323	0.227	0.24	0.655	0.503	0.262	0.265	0.456	0.313
G_8703_T	18	0.577	0.57	0.36	0.704		0.321	0.83	0.621	0.764		0.84	0.5	0.581	0.727	0.618	0.688	0.605	0.851	0.923	0.888
G_9045_T	18	0.929	0.907	0.962	0.965	0.936	0.932		0.926	0.89		0.771	0.8	0.899	0.93	0.936	0.933	0.875	0.961	0.922	0.905
T_2632_A	18		0.63	0.531	0.754		0.671	0.875	0.909	0.533	0.943	0.56	0.859	0.621	0.581	0.813	0.871	0.581	0.626	0.673	0.673
T_3141_C	18		0.547	0.402	0.637	0.27	0.599	0.515	0.628		0.318	0.34	0.505	0.338	0.259	0.627	0.582	0.705	0.219	0.508	0.245
T_4212_C	18		0.655		0.725	0.928	0.772	0.896	0.854	0.752	0.777	0.779	0.912	0.828	0.817	0.583	0.5	0.582	0.92	0.822	0.856
T_6907_C	18	0.571	0.58	0.755	0.518		0.577		0.866	0.392	0.465	0.443	0.473	0.425	0.494	0.557	0.555	0.752	0.493	0.531	0.347
T_7791_C	18		0.506	0.436	0.521		0.483	0.328	0.23	0.394	0.509	0.376	0.25	0.285	0.361	0.421	0.466	0.489	0.378	0.63	0.34
A_4258_G	17		0.636		0.457		0.737	0.746	0.788	0.447	0.508	0.469	0.389	0.467	0.518	0.715	0.692	0.514	0.413	0.409	0.379
A_9087_T	17	0.824	0.939	0.884	0.98		0.812		0.891	0.801		0.909	0.865	0.937	0.775	0.878	0.939	0.913	0.87	0.938	0.946
C_129_T	17	0.46	0.786	0.648	0.43	0.707		0.61			0.307	0.385	0.634	0.364	0.544	0.571	0.67	0.345	0.418	0.347	0.378
C_1941_T	17	0.28	0.41	0.369	0.332		0.481	0.519		0.248	0.35	0.297	0.349	0.335	0.316	0.399	0.448		0.369	0.472	0.245
G_4072_T	17		0.478	0.552	0.51		0.342	0.794	0.244		0.526	0.445	0.605	0.365	0.379	0.565	0.718	0.663	0.458	0.666	0.5
T_30_C	17		0.273	0.303	0.626		0.587	0.273		0.636	0.352	0.405	0.535	0.526	0.295	0.578	0.491	0.626	0.33	0.646	0.46
T_4026_C	17			0.52	0.525		0.76	0.974	0.846	0.317	0.542	0.353	0.634	0.371	0.434	0.667	0.862	0.593	0.447	0.718	0.47
T_6939_G	17	0.541	0.647	0.402	0.684				0.875	0.462	0.884	0.46	0.826	0.485	0.512	0.658	0.795	0.762	0.469	0.635	0.403
C_7768_T	16	0.51	0.324	0.584	0.574		0.724	0.497	0.757	0.451	0.236	0.341	0.369	0.325	0.376	0.565		0.504			0.395
G_8913_A	16	0.413	0.397	0.557	0.25	0.882		0.28			0.385	0.316	0.442	0.35	0.38	0.367	0.269	0.602		0.468	0.298
A_5579_C	15		0.459		0.256		0.261	0.371	0.789	0.319	0.332		0.466	0.329		0.222	0.256	0.284	0.365	0.239	0.338
C_8224_T	15		0.451	0.416	0.204			0.514		0.231	0.356	0.221		0.312	0.289	0.219	0.424	0.227	0.359	0.26	0.261
T_501_C	15	0.253	0.272	0.352	0.205		0.415	0.235			0.266	0.426		0.216	0.486	0.203		0.259	0.498	0.26	0.292
G_3130_A	14		0.458	0.434			0.268	0.404	0.585		0.372	0.307	0.277	0.456	0.399	0.607	0.64			0.514	0.363
G_6866_C	14	0.3		0.252			0.43			0.221		0.21	0.61	0.462	0.404	0.212	0.347	0.355	0.282	0.261	0.419
T_3645_C	14	0.214	0.463	0.462			0.212	0.324	0.347	0.211	0.282				0.232	0.319	0.408		0.325	0.425	0.308
T_5943_G	14	0.416	0.503	0.47			0.495	0.247	0.541		0.482	0.226	0.23	0.222			0.631		0.329	0.51	0.322
A_1935_G	13	0.36	0.33	0.219		0.62						0.327		0.278	0.342	0.241	0.209	0.229	0.241	0.277	0.238
A_3333_G	13	0.447	0.47	0.532			0.411	0.247	0.414		0.209	0.213				0.216	0.457		0.245	0.544	0.242
A_4938_G	13		0.342	0.313			0.228	0.347	0.245		0.26	0.3			0.347	0.438	0.482		0.385	0.628	0.247
A_8307_G	13	0.448	0.339		0.312	0.841				0.404		0.494		0.4	0.259	0.321		0.214	0.509	0.372	0.469
C_999_T	13		0.278		0.483	0.78	0.302	0.349				0.436	0.549	0.251	0.403	0.425		0.603		0.388	0.45
G_2307_C	13	0.24	0.228	0.215		0.216	0.324	0.323	0.468				0.396	0.225	0.349			0.219	0.311	0.513
T_2508_C	13		0.57	0.264	0.237				0.203	0.225	0.327	0.211	0.224	0.202		0.233	0.519	0.203		0.46
T_507_C	13	0.301	0.474	0.449					0.343	0.433	0.291	0.271		0.287		0.248	0.547		0.234	0.706	0.279
A_409_G	12	0.203		0.307	0.305		0.385		0.421	0.267	0.32		0.263		0.26	0.348				0.429	0.423
A_7183_C	12	0.3	0.232	0.299	0.345				0.402				0.223	0.232	0.288	0.372		0.231	0.287	0.465
A_9221_C	12		0.342		0.231			0.297	0.352	0.321		0.315		0.281	0.226	0.225		0.262		0.322	0.378
C_5370_T	12	0.463		0.235	0.397			0.294		0.301		0.243	0.399		0.202		0.26	0.233		0.335	0.264
G_1089_A	12	0.211	0.379				0.356	0.443		0.333	0.283	0.346	0.312				0.324		0.271	0.334	0.303
G_7293_A	12	0.385		0.264	0.258		0.576	0.602	0.886			0.231	0.326	0.262	0.339	0.288		0.373
T_2136_C	12		0.302		0.406			0.233		0.296		0.212	0.465	0.302	0.259	0.277	0.224	0.284			0.231
T_291_C	12	0.333	0.239					0.409		0.388	0.272		0.596	0.344		0.224	0.288	0.433		0.273	0.322
A_3009_G	11			0.286	0.544		0.463	0.7	0.791	0.5		0.311	0.354	0.301	0.341			0.398
A_7290_G	11	0.385	0.264		0.219		0.543	0.587	0.88				0.333	0.249	0.341	0.319		0.373
A_809_G	11	0.262	0.398			0.214			0.447		0.211	0.21	0.31	0.425			0.209	0.362		0.408
A_8412_T	11	0.514	0.342			0.841	0.376	0.334				0.293	0.32		0.288	0.292			0.502		0.25
A_9222_G	11	0.4	0.273			0.285		0.28		0.237	0.368			0.302		0.213	0.385		0.229		0.361
C_2872_T	11			0.306		0.783		0.307		0.358			0.35	0.242	0.201		0.389		0.362	0.283	0.251
C_8853_T	11			0.467	0.411	0.775				0.232		0.261	0.218		0.305		0.324	0.343	0.217	0.272
G_2223_A	11	0.5			0.45	0.809		0.253	0.282			0.519		0.373	0.48			0.413		0.21	0.287
G_3051_A	11	0.273	0.317	0.205			0.231				0.224				0.259	0.493	0.413		0.211	0.323	0.214
G_3647_A	11	0.5	0.371			0.882				0.275		0.448	0.366	0.427	0.427	0.223		0.262			0.455
G_9242_T	11	0.55	0.424		0.251	0.373		0.325		0.257				0.349			0.401	0.219	0.211		0.229
T_1080_C	11	0.333	0.427			0.737	0.241		0.254			0.347	0.228	0.244			0.517	0.311		0.528
T_2679_C	11		0.613	0.212		0.247		0.287			0.337	0.238	0.22				0.638		0.384	0.5	0.259
T_6399_C	11		0.212		0.574		0.467	0.51	0.575				0.473	0.333	0.279		0.507	0.526		0.251
T_9057_C	11			0.451	0.395	0.865				0.316		0.421		0.357	0.363		0.361	0.346		0.518	0.342
A_2061_G	10		0.384				0.536	0.343	0.314				0.378	0.446			0.246	0.204		0.257	0.213
A_407_C	10	0.258			0.404			0.328					0.43	0.285	0.307	0.415		0.267	0.338	0.655
A_4155_G	10		0.258	0.2				0.252			0.269			0.309	0.205		0.34		0.259	0.38	0.205
A_5480_C	10	0.234	0.245		0.258			0.42	0.497				0.372			0.209		0.21	0.464	0.525
A_9234_T	10	0.333	0.205		0.289		0.31	0.384		0.283				0.23				0.369	0.324		0.368
C_3167_A	10	0.36	0.286			0.721				0.296			0.223	0.206	0.369			0.215		0.202	0.324
C_353_T	10		0.393	0.265				0.298	0.368	0.211		0.257	0.664			0.257	0.316			0.318
C_4593_T	10	0.556		0.458			0.452	0.215	0.547				0.386		0.304				0.202	0.25	0.317
C_6906_T	10		0.314		0.283			0.253				0.214			0.204	0.294	0.377	0.269	0.207	0.291
C_724_T	10		0.459					0.242	0.201		0.309				0.282	0.444	0.373	0.242		0.453	0.239
C_9229_T	10	0.486				0.242	0.264		0.307	0.216			0.204				0.247	0.295		0.297	0.225
G_70_A	10	0.25		0.525	0.349			0.531				0.282					0.533	0.301	0.32	0.276	0.326
G_7110_A	10	0.35	0.357			0.782						0.486		0.301	0.299	0.451		0.243		0.227	0.346
G_8770_A	10		0.554							0.215	0.241			0.251		0.216	0.343	0.207	0.362	0.533	0.209
T_2181_C	10	0.227	0.347	0.277				0.257			0.271				0.244		0.462		0.294	0.531	0.264
T_2541_G	10		0.507					0.208	0.255		0.243	0.255	0.237	0.326			0.388		0.204	0.481
T_6619_C	10	0.242	0.241	0.21				0.552			0.264		0.322				0.331	0.215		0.228	0.221
T_8568_C	10	0.418	0.245				0.257				0.286		0.316	0.404	0.239	0.223			0.333		0.235
A_2530_C	9		0.281	0.333	0.358		0.231		0.276				0.231	0.344	0.225			0.254
A_2919_G	9				0.351	0.9						0.389		0.243	0.273			0.351	0.253	0.447	0.242
A_3210_G	9				0.521	0.767		0.252		0.268		0.433	0.452	0.33					0.206		0.312
A_3732_G	9		0.25			0.215					0.362	0.241	0.236	0.229		0.286	0.222				0.205
A_413_G	9	0.203			0.399		0.235	0.406			0.204		0.23			0.362		0.234	0.34
A_7205_T	9			0.236	0.373			0.239					0.231		0.233	0.347	0.279		0.258	0.263
A_8096_G	9		0.306		0.422				0.751	0.205		0.316	0.266			0.214		0.348			0.242
A_811_G	9		0.256	0.232		0.209					0.263	0.201	0.283	0.26	0.252			0.303
A_9222_T	9		0.309		0.292		0.251			0.228	0.218			0.266		0.2		0.258			0.216
A_9223_G	9		0.458		0.321	0.379			0.21	0.211		0.257		0.441			0.333				0.341
A_9224_T	9	0.325			0.215	0.262		0.211	0.306	0.222							0.234			0.273	0.294
C_2328_T	9			0.21			0.291	0.329						0.207	0.265	0.292	0.22		0.332		0.263
C_3735_G	9		0.202	0.252		0.212				0.212	0.367			0.208	0.276		0.421				0.257
C_5243_A	9	0.312	0.234	0.23			0.204		0.207				0.219		0.261			0.236		0.202
C_5318_T	9	0.462		0.325	0.323		0.243			0.23	0.455	0.344	0.301			0.28
C_6624_T	9			0.273				0.399			0.399		0.232		0.285	0.228	0.238			0.28	0.32
C_8139_T	9	0.296	0.265			0.775						0.436		0.45	0.329	0.369				0.393	0.279
C_9216_G	9	0.293			0.261	0.236	0.236			0.333						0.244	0.253	0.247			0.35
C_9225_T	9					0.216	0.299		0.347	0.221				0.213			0.293	0.289		0.339	0.283
C_9229_G	9		0.324		0.214	0.36		0.215		0.264		0.286		0.249			0.392				0.36
C_9233_T	9	0.467	0.407					0.363					0.227	0.385			0.244	0.259	0.324		0.265
G_2022_A	9		0.357	0.477			0.331	0.338			0.248					0.457	0.408		0.204	0.306
G_7182_C	9			0.212	0.244			0.211	0.247				0.219		0.203	0.277			0.218	0.322
G_8232_A	9	0.322			0.266	0.784				0.408				0.326	0.343	0.343			0.519		0.262
G_8703_C	9	0.211		0.609		0.773	0.476		0.228				0.258		0.224	0.28		0.253
T_2151_C	9	0.556		0.216		0.66						0.359		0.276	0.478			0.325	0.21		0.349
T_2310_C	9	0.24	0.289				0.313		0.209			0.242	0.614	0.303					0.204	0.283
T_4005_C	9							0.462			0.75	0.237	0.203		0.262		0.625		0.434	0.585	0.341
T_4839_C	9		0.257		0.227				0.283	0.208					0.216	0.436		0.342		0.396	0.253
T_5016_C	9		0.322	0.242						0.205	0.302						0.315	0.232	0.231	0.401	0.247
T_8043_C	9		0.426			0.842		0.238				0.4	0.393		0.381		0.266			0.361	0.376
T_9235_G	9	0.448	0.235			0.282			0.226		0.339		0.208	0.237			0.356			0.207
A_2309_G	8	0.28				0.201	0.258		0.219				0.246					0.212		0.279	0.369
A_2316_C	8	0.222		0.25			0.29	0.311	0.278						0.301				0.302	0.246
A_2532_G	8				0.45	0.463				0.327	0.415		0.256			0.209	0.315				0.391
A_2539_G	8		0.35		0.382	0.379					0.225	0.253		0.343			0.209				0.227
A_3509_G	8		0.202				0.22	0.235	0.253					0.208				0.253	0.279	0.22
A_406_G	8		0.452					0.269	0.212	0.283	0.313					0.203	0.617			0.272
A_447_G	8									0.2	0.224	0.35		0.245				0.225	0.211	0.28	0.285
A_6301_C	8				0.29		0.204	0.508		0.209			0.202	0.256	0.215			0.289
A_791_G	8			0.302	0.241			0.222				0.233	0.289		0.375				0.468	0.309
A_794_G	8			0.288	0.254			0.207			0.271		0.293	0.225	0.267	0.226
A_801_G	8		0.304	0.356			0.211		0.411					0.288	0.252	0.294		0.208
A_802_G	8		0.271	0.283		0.2					0.224	0.243		0.249	0.28			0.302
A_8462_G	8		0.515			0.931						0.457	0.206		0.243			0.233		0.291	0.293
A_9224_G	8	0.225	0.207		0.287	0.202								0.222		0.236	0.262				0.233
A_9230_C	8		0.296				0.321	0.214		0.228	0.269			0.224				0.395			0.294
A_9232_T	8	0.467	0.455					0.335	0.209		0.246			0.342				0.239			0.224
C_1476_T	8			0.225		0.806				0.217	0.236	0.249			0.254			0.223			0.346
C_5580_A	8		0.537	0.224							0.356					0.272	0.463		0.28	0.449	0.211
C_5769_T	8		0.256					0.232		0.245	0.201			0.211		0.247			0.288		0.328
C_5889_T	8	0.339				0.703	0.212	0.323	0.215						0.238				0.395	0.243
C_7206_T	8			0.353	0.315				0.226						0.241	0.257		0.208	0.405	0.271
C_813_G	8		0.33	0.2		0.225	0.21				0.324			0.364			0.218	0.263
C_9225_G	8	0.324	0.331			0.332		0.292				0.263		0.248			0.301		0.269
G_4821_A	8		0.481				0.485				0.206	0.223				0.392	0.3		0.246	0.3
G_5481_C	8	0.241	0.204				0.208		0.48			0.291	0.32					0.215		0.48
G_5484_C	8	0.204	0.209				0.201	0.409	0.203				0.244					0.205	0.432
G_9228_T	8	0.25						0.31	0.314	0.323								0.213	0.236	0.272	0.282
T_1290_C	8		0.276					0.437	0.27		0.278	0.256					0.454		0.313	0.55
T_1534_C	8		0.266	0.246	0.221									0.231	0.26	0.401	0.208	0.275
T_222_G	8	0.306				0.941	0.476					0.389		0.382	0.268	0.268				0.255
T_2531_C	8		0.341		0.26				0.246			0.368	0.277	0.264				0.259			0.246
T_2540_C	8		0.273	0.235			0.204		0.235		0.211			0.244	0.225			0.28
T_3185_C	8						0.438		0.296	0.221	0.397	0.234					0.264			0.226	0.211
T_408_C	8				0.32				0.408				0.265	0.228	0.224	0.283				0.427	0.304
T_414_C	8		0.249						0.422	0.267			0.234	0.215	0.229					0.421	0.403
T_6938_C	8				0.472				0.23	0.231	0.235			0.219	0.345			0.327			0.215
T_7585_C	8		0.291			0.676					0.205	0.441			0.32	0.225			0.207	0.233
T_9235_A	8				0.254	0.249		0.276	0.286			0.29							0.236	0.263	0.233
T_9236_A	8							0.373	0.31	0.284		0.252					0.233		0.295	0.281	0.332
T_979_C	8				0.535		0.228			0.485	0.284			0.236		0.44		0.368			0.204
A_2312_G	7	0.2		0.237				0.421					0.257	0.208					0.47		0.218
A_2526_C	7		0.25			0.243				0.2	0.205	0.286		0.216				0.228
A_3166_G	7	0.208		0.22	0.21		0.421	0.205				0.316									0.214
A_3315_G	7									0.276	0.324		0.244	0.311		0.295		0.226			0.207
A_3726_G	7		0.25							0.233	0.358		0.22	0.278			0.214				0.204
A_3742_C	7		0.304	0.455			0.234		0.232					0.271	0.451			0.302
A_5479_C	7				0.282			0.214	0.381				0.28			0.231			0.242	0.389
A_5482_G	7				0.206	0.265			0.27				0.314				0.219			0.295	0.233
A_5483_C	7				0.214		0.204		0.289				0.368					0.235	0.215	0.316
A_5488_G	7	0.212			0.214	0.251		0.348					0.271				0.23		0.385
A_5492_T	7	0.229	0.236					0.21	0.23				0.374						0.253	0.23
A_7191_G	7	0.273			0.231					0.231	0.223						0.241		0.23		0.251
A_8061_G	7	0.205				0.202			0.219		0.276		0.222			0.209					0.241
A_9222_C	7	0.2						0.205	0.284			0.341						0.264	0.208	0.241
A_9223_C	7	0.35					0.337	0.376				0.255					0.221	0.431	0.277
A_9224_C	7	0.2	0.351				0.4	0.211						0.275				0.478	0.204
A_9226_G	7	0.243			0.313	0.285		0.392								0.285	0.338		0.333
C_1287_T	7						0.215		0.247		0.408			0.225		0.22	0.271			0.212
C_4422_T	7	0.308	0.638	0.236													0.601		0.281	0.543	0.257
C_4785_T	7				0.38					0.222			0.407		0.202		0.239	0.329			0.27
C_5766_T	7		0.343				0.208	0.244			0.4						0.358		0.234	0.367
C_6708_T	7		0.503					0.223					0.253	0.208			0.483	0.204		0.749
C_690_T	7	0.328			0.264			0.266			0.224	0.201		0.284				0.22
C_7788_T	7	0.225	0.224				0.205				0.217							0.291		0.381	0.209
C_813_T	7		0.213							0.275				0.233	0.208	0.347		0.331			0.221
C_9231_G	7		0.355		0.247	0.251					0.217			0.285			0.251	0.208
C_9238_T	7	0.348					0.278		0.245		0.237		0.207							0.228	0.321
G_1770_A	7				0.263				0.581	0.218		0.218	0.255					0.508	0.284
G_2329_T	7					0.217			0.212				0.334		0.285		0.215		0.219	0.229
G_2545_T	7		0.296	0.344			0.207				0.333			0.253	0.23			0.272
G_2553_T	7		0.317	0.265	0.426	0.284							0.202	0.298				0.244
G_3053_A	7			0.267	0.224					0.381	0.365	0.29				0.487	0.2
G_3514_C	7				0.215			0.372	0.436				0.238			0.321			0.463	0.481
G_444_A	7			0.326					0.203						0.214	0.292	0.227	0.21		0.292
G_5503_T	7				0.248			0.429	0.375				0.291			0.204			0.512	0.416
G_5911_A	7				0.258			0.389	0.29		0.387		0.441	0.227				0.235
G_9146_A	7	0.23			0.376					0.237	0.364	0.316		0.21				0.383
G_9237_T	7	0.393			0.205		0.227		0.203		0.235		0.201					0.247
G_9240_T	7	0.286						0.364		0.271	0.22							0.328	0.207		0.477
T_1029_C	7		0.245					0.35			0.203		0.344	0.232			0.257				0.206
T_1480_C	7	0.356			0.381				0.31	0.369	0.348				0.295			0.417
T_1503_G	7	0.209	0.38					0.205			0.315						0.466		0.217	0.437
T_1560_A	7	0.222		0.233			0.207					0.242	0.239		0.216			0.244
T_243_G	7		0.225					0.363		0.22			0.505				0.311			0.262	0.279
T_2533_G	7		0.386	0.246		0.311				0.273				0.336			0.216				0.327
T_2542_C	7			0.279			0.302	0.26	0.2						0.216	0.481		0.282
T_306_C	7	0.25	0.391	0.297				0.242				0.248					0.359			0.362
T_4248_C	7		0.2		0.246		0.274						0.311		0.325	0.563	0.294
T_49_C	7		0.244			0.297	0.202		0.267				0.217	0.255						0.253
T_5130_C	7	0.333				0.816					0.27	0.225			0.245		0.309				0.234
T_5246_A	7	0.337	0.339				0.277						0.263	0.227		0.219		0.278
T_545_C	7	0.202	0.475				0.289				0.326						0.51		0.208	0.534
T_6133_C	7			0.226	0.341	0.782						0.258			0.324				0.278		0.245
T_7800_C	7		0.292	0.247				0.208	0.251		0.217				0.241		0.279
T_795_C	7		0.246		0.25				0.248	0.3		0.237		0.261						0.229
T_803_C	7	0.232	0.228		0.223	0.243		0.231						0.229				0.226
T_8550_C	7						0.211					0.218			0.205		0.211	0.283		0.41	0.2
T_8841_C	7				0.403		0.255		0.309			0.231				0.341	0.457		0.245
T_8901_C	7		0.421		0.291						0.23					0.294	0.451	0.238		0.357
T_8943_C	7	0.368				0.833						0.328		0.265	0.228	0.258					0.21
T_9215_C	7	0.293			0.201		0.319			0.26		0.274						0.363			0.271
T_9219_C	7	0.22				0.218			0.212	0.31							0.201			0.2	0.287
A_1283_C	6	0.217	0.395					0.436			0.239						0.24			0.316
A_1680_G	6		0.38								0.353						0.433		0.203	0.45	0.234
A_1763_G	6					0.68			0.217			0.251			0.246					0.292	0.497
A_2306_C	6								0.299		0.22		0.207		0.222				0.252	0.285
A_2550_T	6				0.451		0.246			0.233			0.248					0.283			0.34
A_3736_G	6				0.245	0.405					0.25	0.224				0.25	0.576
A_3747_T	6		0.241	0.317									0.238	0.232	0.273			0.214
A_3754_T	6		0.267	0.313									0.239	0.263	0.259		0.304
A_410_C	6	0.219							0.448		0.242		0.413					0.261		0.462
A_4167_G	6		0.207		0.319					0.204							0.235	0.207		0.208
A_419_T	6	0.203							0.211		0.245		0.396	0.247						0.237
A_4781_G	6	0.36	0.282			0.2							0.355	0.256							0.212
A_5059_C	6		0.245		0.213	0.246								0.222		0.254	0.31
A_5069_C	6		0.5		0.249	0.214								0.51		0.211	0.304
A_508_G	6		0.2				0.447		0.201		0.322					0.226				0.284
A_5277_G	6					0.302				0.21	0.292			0.271			0.338			0.235
A_5482_C	6				0.202			0.437	0.291			0.216							0.472	0.284
A_6781_C	6		0.22			0.251				0.477				0.222			0.291				0.687
A_7186_C	6	0.227							0.229				0.215					0.245	0.234	0.223
A_7193_C	6			0.291					0.281						0.224	0.211		0.226		0.326
A_791_T	6	0.211	0.237									0.215					0.336	0.222		0.368
A_804_C	6	0.265	0.278						0.31				0.434	0.27						0.31
A_8544_G	6	0.228			0.223	0.269		0.215		0.379								0.31
A_9120_C	6			0.253				0.254	0.267						0.241				0.322	0.232
A_9217_C	6	0.415					0.282					0.268	0.212				0.21	0.323
A_9217_G	6		0.249							0.315	0.251			0.253			0.221				0.347
A_9230_G	6	0.406	0.245		0.224					0.233				0.28							0.215
C_2535_G	6		0.321					0.205			0.275		0.325	0.289							0.211
C_3207_T	6	0.406	0.469		0.468		0.34						0.2					0.35
C_3678_T	6	0.208		0.338											0.372			0.252		0.251	0.207
C_3734_G	6			0.208	0.271	0.221							0.225			0.234					0.212
C_3752_T	6			0.376	0.25								0.359		0.316	0.309		0.293
C_5799_T	6		0.428					0.294			0.22						0.247		0.272	0.326
C_5874_T	6	0.2							0.367		0.249			0.211					0.335	0.265
C_6510_T	6			0.235	0.326			0.264				0.384						0.341	0.276
C_6642_T	6					0.685		0.212	0.216								0.342			0.221	0.274
C_789_A	6	0.268		0.266				0.242					0.405		0.312			0.301
C_7951_T	6		0.297	0.228		0.773						0.324			0.261					0.27
C_807_T	6		0.206		0.2						0.204			0.204	0.27	0.268
C_8400_T	6		0.318	0.394												0.367	0.317		0.215	0.206
C_9243_T	6		0.377		0.296	0.4								0.379			0.457	0.255
G_106_A	6		0.349	0.368				0.211									0.288	0.209		0.332
G_2320_T	6						0.218	0.389	0.227				0.233						0.48	0.261
G_3730_C	6		0.204	0.278									0.203		0.279	0.226		0.271
G_3733_C	6		0.207	0.211			0.21					0.249	0.26					0.366
G_430_T	6				0.295				0.489				0.268			0.286			0.323	0.517
G_48_A	6				0.334		0.391						0.238				0.214	0.251	0.216
G_57_A	6		0.574		0.354				0.298				0.477	0.467						0.23
G_6894_A	6	0.273	0.311				0.405										0.34		0.33	0.354
G_7198_A	6								0.223	0.216						0.232			0.412	0.279	0.227
G_7199_A	6				0.316				0.297		0.224					0.239			0.222	0.372
G_721_T	6	0.304				0.814						0.301			0.223	0.205					0.28
G_8484_A	6									0.228	0.255	0.244					0.205	0.202		0.236
G_9124_A	6				0.25				0.2			0.269				0.224			0.421	0.201
G_9214_C	6	0.256	0.235		0.22		0.244							0.215				0.281
G_9237_A	6				0.201			0.207	0.307		0.21									0.299	0.25
T_108_C	6	0.311				0.341											0.328	0.23	0.353	0.217
T_1535_C	6			0.228	0.252									0.267	0.251	0.279		0.242
T_1811_A	6	0.325	0.518	0.203						0.25							0.379			0.314
T_1930_C	6	0.2				0.269					0.319						0.243	0.234	0.215
T_2319_C	6						0.209	0.284	0.21						0.206				0.296	0.261
T_2382_C	6		0.2		0.282					0.326		0.226					0.25	0.424
T_2534_G	6				0.462	0.509					0.22	0.286				0.233	0.287
T_2537_C	6		0.272	0.279		0.308								0.264	0.25						0.211
T_2537_G	6					0.314				0.224	0.317		0.25				0.233				0.257
T_2922_C	6			0.233			0.239			0.214					0.26	0.529	0.324
T_3323_C	6	0.244					0.23	0.213	0.317								0.256			0.325
T_3731_C	6		0.268	0.232							0.254	0.278		0.283	0.254
T_3741_C	6			0.404				0.221	0.246	0.218					0.351			0.253
T_3741_G	6		0.422			0.35						0.319		0.386		0.203	0.6
T_3936_A	6							0.22		0.265	0.273								0.216	0.36	0.226
T_3969_C	6							0.294			0.278				0.375				0.286	0.509	0.203
T_3990_C	6							0.236	0.2				0.295		0.268	0.429	0.261
T_4272_C	6	0.227		0.35		0.739						0.269		0.412							0.25
T_4461_C	6		0.45								0.305					0.578	0.462		0.212	0.462
T_5489_C	6						0.22	0.341	0.254									0.255	0.381	0.266
T_5496_A	6				0.239			0.38	0.457							0.226			0.406	0.482
T_5755_C	6		0.243					0.244	0.278					0.231					0.316	0.257
T_633_C	6						0.36			0.23	0.253						0.285			0.212	0.238
T_6727_C	6		0.34			0.868						0.45			0.387		0.319			0.27
T_7195_C	6			0.205					0.231						0.21			0.224	0.255	0.261
T_797_A	6	0.228		0.258					0.298				0.315		0.24					0.275
T_803_G	6		0.267	0.244					0.331					0.276				0.213		0.289
T_8217_C	6						0.313						0.264	0.26		0.232		0.296		0.347
T_8361_C	6		0.32						0.2	0.237	0.282							0.417		0.254
T_8736_C	6	0.261					0.235				0.29	0.224	0.265	0.209
T_92_C	6							0.333					0.533			0.33		0.201	0.333		0.2
T_9219_A	6						0.299			0.209	0.273	0.329						0.311			0.253
T_9219_G	6	0.293	0.261					0.209			0.208			0.302			0.201
T_9227_C	6		0.287						0.331	0.278							0.238			0.307	0.356
T_9236_G	6		0.43			0.316	0.281							0.351			0.307	0.345
T_939_C	6	0.352	0.417				0.226										0.395		0.222	0.384
A_2088_G	5		0.22						0.311					0.212			0.39			0.329
A_2309_C	5							0.326	0.279			0.247							0.305	0.252
A_2526_G	5					0.212		0.221		0.218	0.25						0.221
A_2528_G	5		0.302			0.23					0.209	0.203		0.219
A_2539_C	5			0.353	0.245		0.261								0.245			0.324
A_2544_C	5		0.296	0.212	0.392									0.243				0.227
A_2549_T	5		0.309								0.222		0.252	0.25							0.22
A_3063_G	5							0.362						0.249			0.261		0.31	0.216
A_331_G	5		0.252					0.266				0.288					0.284			0.282
A_3517_C	5							0.2	0.287		0.221								0.269	0.38
A_3736_C	5		0.239	0.21									0.298	0.223				0.275
A_3736_T	5		0.202	0.21										0.213	0.249						0.241
A_3744_C	5			0.4			0.218								0.399	0.279		0.328
A_3744_T	5		0.292	0.219									0.333	0.253			0.384
A_410_T	5				0.271				0.223							0.299			0.331	0.251
A_416_C	5								0.233						0.268			0.248	0.299	0.267
A_416_T	5	0.21							0.448		0.242		0.395							0.436
A_4780_G	5		0.258			0.347					0.345			0.211			0.358
A_4944_G	5		0.216	0.321		0.217							0.24	0.244
A_4946_G	5		0.347	0.283											0.35					0.223	0.224
A_5066_C	5	0.381			0.262	0.234							0.215			0.215
A_508_C	5		0.202					0.24						0.263		0.349	0.29
A_5256_G	5						0.337	0.29	0.261									0.302	0.204
A_5483_T	5				0.2			0.357	0.412										0.394	0.401
A_5488_T	5				0.287				0.508				0.226			0.269				0.529
A_5491_G	5	0.217	0.233						0.258				0.29							0.275
A_5491_T	5				0.282			0.405					0.201			0.234			0.451
A_6151_G	5	0.429				0.215					0.21		0.203				0.225
A_6156_G	5				0.207	0.221					0.307		0.293				0.299
A_6161_T	5	0.261							0.22		0.219		0.335							0.225
A_6228_G	5								0.605		0.286		0.229			0.309			0.243
A_6782_C	5					0.282				0.486						0.204	0.363				0.686
A_7186_G	5			0.227	0.207					0.206						0.311					0.209
A_7191_T	5				0.219				0.305		0.212					0.204				0.399
A_7193_G	5				0.317						0.237			0.293		0.246				0.255
A_796_G	5			0.21				0.249	0.294						0.241					0.286
A_799_C	5		0.256		0.221								0.209	0.246		0.271
A_801_C	5	0.22	0.228							0.272			0.368	0.245
A_811_C	5		0.228			0.23					0.235			0.243			0.259
A_816_G	5		0.297			0.302					0.317			0.315			0.224
A_8529_C	5					0.879						0.35			0.272					0.324	0.224
A_8644_C	5		0.248			0.244			0.239					0.237			0.294
A_9116_G	5				0.362	0.342										0.247	0.294		0.575
A_9117_C	5			0.25					0.23						0.227				0.351	0.204
A_9217_T	5		0.203		0.205			0.242						0.233					0.205
A_9218_G	5		0.217		0.277							0.203		0.259		0.215
A_9221_G	5	0.39				0.269					0.369						0.301				0.202
A_9226_C	5					0.201	0.288		0.378									0.274		0.318
C_1173_T	5		0.275					0.339				0.227	0.221								0.212
C_1437_A	5		0.223								0.355						0.49		0.219	0.394
C_2079_T	5				0.387		0.383	0.273		0.244							0.222
C_2178_T	5			0.23				0.227			0.207						0.412			0.355
C_2520_T	5		0.23					0.281						0.221			0.291			0.229
C_2535_T	5			0.275	0.293	0.308			0.235												0.2
C_2548_T	5			0.213					0.217	0.233	0.214										0.258
C_2812_G	5						0.297										0.362	0.275	0.302	0.203
C_4112_A	5				0.209			0.22	0.46										0.358	0.428
C_4602_T	5	0.5					0.429	0.216								0.383			0.285
C_5521_G	5		0.409	0.204			0.211							0.364	0.224
C_5763_T	5		0.201						0.267						0.246	0.228				0.26
C_5766_G	5		0.225						0.223		0.225			0.227						0.215
C_7143_T	5		0.302					0.312			0.295						0.318			0.273
C_7360_T	5		0.218								0.224						0.32		0.346	0.26
C_7620_T	5			0.222			0.235		0.286								0.254	0.232
C_7666_T	5								0.725	0.204		0.205	0.226					0.359
C_7785_T	5	0.203		0.228	0.302					0.215						0.374
C_8067_G	5	0.211								0.245	0.37		0.229								0.312
C_807_G	5		0.281			0.237								0.294			0.232	0.226
C_825_G	5		0.22			0.368					0.277			0.207			0.347
C_8465_T	5				0.28						0.252		0.26				0.234				0.36
G_1125_A	5	0.314	0.313							0.281							0.35			0.41
G_1383_A	5	0.269	0.288						0.26										0.234	0.307
G_1936_C	5					0.244					0.345						0.207	0.274			0.237
G_2538_T	5			0.206	0.309				0.294		0.225							0.265
G_2727_A	5		0.233			0.711											0.52		0.22	0.426
G_3527_T	5							0.508	0.29							0.206			0.68	0.341
G_3532_T	5							0.212	0.268		0.288								0.29	0.33
G_3657_A	5		0.263					0.299	0.222								0.283		0.281
G_4503_A	5				0.37	0.843						0.305			0.245			0.297
G_4539_A	5	0.433	0.29			0.843						0.23			0.294
G_4887_A	5		0.424														0.423		0.239	0.39	0.206
G_527_A	5		0.314	0.312			0.246				0.238					0.258
G_5490_C	5		0.201				0.202		0.392									0.24		0.406
G_5494_A	5								0.416		0.21		0.229						0.229	0.418
G_5503_A	5		0.295								0.311	0.249		0.256	0.207
G_5641_A	5						0.305	0.413	0.442		0.3					0.396
G_5760_T	5								0.243	0.203	0.203									0.227	0.272
G_6241_A	5			0.426			0.391					0.232	0.301	0.336
G_66_A	5							0.392	0.261	0.35		0.216								0.28
G_8281_C	5		0.208			0.456					0.207			0.229			0.281
G_9241_T	5	0.45			0.285					0.286								0.287			0.456
T_1244_G	5	0.209	0.329											0.272		0.223		0.229
T_1332_C	5				0.442	0.736						0.419			0.346			0.304
T_1855_C	5							0.22	0.242				0.201	0.23		0.418
T_1925_A	5	0.2								0.22	0.248								0.215		0.301
T_2311_C	5	0.2					0.23	0.314					0.248						0.31
T_2534_C	5		0.289				0.216						0.223	0.272				0.303
T_2536_G	5				0.316	0.403		0.205			0.25						0.233
T_2541_C	5				0.37					0.339			0.288		0.2						0.398
T_3006_C	5		0.472			0.833							0.207		0.281						0.215
T_3072_C	5	0.217				0.22		0.395								0.206			0.281
T_3515_C	5							0.213	0.252							0.261			0.267	0.333
T_3515_G	5							0.391	0.248		0.218					0.203			0.472
T_3516_C	5							0.384	0.208		0.222								0.469	0.202
T_3516_G	5								0.32		0.297					0.21				0.368	0.236
T_3745_C	5		0.238	0.311										0.23	0.242						0.246
T_3906_C	5						0.3	0.318						0.277				0.316	0.255
T_3942_C	5									0.353				0.221	0.265	0.214					0.308
T_4089_C	5		0.2			0.824						0.299		0.478							0.225
T_418_C	5				0.275				0.213							0.31				0.238	0.267
T_423_A	5				0.253				0.643							0.256			0.302	0.663
T_4315_C	5		0.31					0.23									0.492		0.22	0.36
T_4803_C	5					0.853					0.28	0.283			0.223						0.259
T_5064_C	5				0.282					0.223	0.221					0.206	0.284
T_5070_C	5		0.204			0.257	0.281				0.22							0.222
T_5289_C	5	0.455			0.321							0.221				0.254		0.323
T_5486_G	5				0.201	0.216		0.435					0.22						0.468
T_5487_G	5	0.231			0.228								0.344			0.23			0.201
T_6015_C	5		0.33								0.253						0.449		0.206	0.442
T_6036_C	5	0.236	0.322								0.259						0.465			0.463
T_61_A	5		0.448						0.365				0.243	0.417						0.229
T_643_C	5						0.231	0.299										0.202	0.31		0.228
T_6517_C	5		0.274					0.257								0.222	0.25			0.225
T_681_C	5	0.338		0.25											0.253		0.282			0.244
T_7184_C	5	0.318			0.248				0.299							0.243				0.325
T_7184_G	5										0.258					0.203			0.256	0.222	0.231
T_7187_G	5				0.384			0.229			0.234					0.36			0.247
T_7564_G	5		0.239	0.232										0.21	0.277			0.231
T_7569_C	5	0.278				0.775						0.244			0.22		0.318
T_774_C	5	0.341	0.456							0.25							0.367			0.281
T_7818_C	5		0.266								0.259					0.29	0.376			0.332
T_7861_G	5		0.267								0.222			0.343			0.36			0.311
T_8142_C	5		0.315		0.306					0.336	0.216							0.324
T_8251_C	5		0.321					0.221									0.293	0.251		0.542
T_8292_C	5		0.259	0.268		0.242		0.254						0.304
T_9227_G	5	0.378				0.333		0.304			0.369						0.312
A_1088_G	4		0.226									0.213		0.215			0.2
A_121_G	4			0.202					0.279		0.391									0.317
A_1226_G	4	0.2							0.815				0.314			0.205
A_132_G	4												0.473	0.279			0.252				0.205
A_1536_C	4			0.202											0.227	0.208		0.233
A_1565_G	4			0.239			0.227								0.219			0.313
A_1580_G	4				0.213		0.208					0.232						0.261
A_1762_G	4							0.304	0.205		0.202								0.266
A_1779_T	4							0.236											0.304	0.21	0.272
A_1935_C	4									0.25	0.317							0.28			0.267
A_1939_C	4						0.213				0.302					0.228		0.463
A_1939_G	4		0.209		0.254							0.205						0.211
A_1951_G	4		0.274					0.314				0.25	0.345
A_2067_G	4								0.295							0.267	0.217	0.215
A_2160_G	4					0.248					0.31			0.227							0.324
A_2314_T	4							0.318	0.271										0.295	0.24
A_2316_G	4											0.201		0.211		0.212					0.217
A_2327_C	4							0.295				0.247			0.284				0.297
A_2327_T	4						0.258						0.224						0.22		0.296
A_234_G	4		0.221										0.603						0.342	0.251
A_2529_C	4			0.236	0.266				0.203					0.26
A_2595_G	4		0.294	0.293					0.234		0.444
A_3039_G	4	0.2	0.311														0.489			0.557
A_3077_G	4							0.433	0.291		0.204								0.255
A_3512_G	4							0.226	0.214										0.279	0.241
A_3513_C	4							0.215								0.223			0.306	0.204
A_3526_C	4							0.371	0.311										0.46	0.352
A_3536_G	4							0.366	0.301										0.438	0.335
A_3552_G	4		0.468													0.239	0.348			0.301
A_3728_C	4		0.277			0.259								0.228			0.353
A_3729_G	4					0.249					0.333		0.215				0.391
A_3737_G	4		0.339										0.422	0.295							0.291
A_3740_T	4		0.238	0.2										0.236				0.224
A_3748_C	4		0.269	0.237										0.264							0.218
A_3748_T	4			0.32						0.213			0.218		0.331
A_3753_T	4			0.244											0.245			0.259			0.211
A_391_G	4		0.359	0.208													0.449			0.286
A_406_C	4				0.208				0.291				0.231							0.34
A_409_C	4								0.266				0.206						0.319	0.296
A_4113_C	4							0.243	0.471										0.283	0.455
A_4242_G	4						0.313							0.213	0.259	0.504
A_4587_G	4				0.35							0.208						0.291			0.233
A_4771_G	4	0.32				0.284							0.274				0.238
A_4776_G	4	0.28	0.323										0.295	0.294
A_4924_C	4		0.29				0.246							0.309				0.258
A_4926_G	4		0.274	0.2										0.314	0.278
A_4945_T	4		0.216									0.211	0.207	0.273
A_5028_G	4									0.284								0.203	0.2		0.278
A_5061_C	4		0.459								0.232			0.49			0.258
A_5063_C	4		0.232			0.228								0.203			0.215
A_5065_C	4					0.227	0.242										0.313	0.237
A_5262_G	4	0.316					0.286						0.262					0.337
A_5474_G	4				0.22				0.217							0.215				0.211
A_5478_C	4								0.252				0.211						0.201	0.231
A_5478_G	4				0.317			0.201								0.289				0.216
A_5480_G	4				0.253			0.201								0.231			0.243
A_5492_C	4							0.387	0.304										0.419	0.332
A_5511_G	4		0.353								0.284			0.31	0.251
A_5742_G	4		0.204							0.246	0.218						0.304
A_5752_G	4		0.21			0.238													0.241		0.202
A_5753_G	4		0.297								0.284			0.257							0.233
A_5757_G	4		0.217			0.216					0.327										0.256
A_612_G	4							0.367		0.367			0.36		0.248
A_6147_G	4								0.226	0.299				0.205	0.226
A_6150_G	4	0.226									0.269						0.232		0.259
A_6172_T	4				0.239						0.242		0.28							0.239
A_6784_C	4					0.241		0.209						0.21			0.308
A_7180_G	4					0.658						0.3			0.251	0.207
A_7183_G	4							0.218			0.282						0.211		0.223
A_7186_T	4				0.318											0.252			0.226	0.34
A_7190_G	4										0.38						0.247		0.201		0.24
A_7190_T	4								0.253							0.207			0.293	0.335
A_7191_C	4			0.212											0.223	0.211			0.211
A_7194_C	4				0.316											0.31			0.272	0.24
A_7328_G	4		0.249								0.302						0.46			0.309
A_7366_G	4		0.393											0.424				0.263		0.382
A_7583_G	4										0.287			0.467	0.244						0.221
A_776_G	4										0.398		0.383	0.214			0.281
A_7801_C	4	0.243			0.211								0.237			0.213
A_794_C	4	0.228							0.409					0.204						0.343
A_796_C	4		0.24		0.271									0.236		0.201
A_798_C	4	0.21	0.27										0.351	0.269
A_799_G	4			0.241				0.204							0.289			0.337
A_802_C	4		0.238					0.223					0.288	0.247
A_804_G	4			0.263		0.219									0.263		0.202
A_8068_T	4								0.276		0.225									0.229	0.217
A_8073_T	4	0.225						0.2					0.234						0.221
A_8082_T	4	0.212								0.233			0.252								0.288
A_8259_G	4				0.215					0.232		0.21						0.28
A_830_G	4					0.301			0.232					0.285			0.337
A_8694_G	4				0.229						0.268						0.289			0.216
A_8727_C	4	0.219	0.355										0.22	0.298
A_9110_C	4			0.22	0.242										0.219				0.683
A_9110_G	4				0.248	0.203										0.215	0.224
A_9111_C	4			0.21	0.251				0.249											0.249
A_9112_G	4				0.435	0.224										0.307	0.263
A_9115_T	4				0.232				0.209										0.326	0.203
A_9120_G	4				0.427	0.28										0.31	0.237
A_9123_C	4				0.252			0.238								0.218			0.205
A_9218_C	4	0.268					0.286							0.213				0.321
A_9218_T	4								0.203	0.344	0.242										0.369
A_9223_T	4	0.225						0.213	0.203										0.241
A_9230_T	4	0.219								0.209							0.292				0.291
A_9234_C	4	0.267	0.319		0.229									0.259
C_118_G	4								0.314			0.233						0.24		0.269
C_1227_T	4	0.393							0.322										0.426	0.239
C_1578_T	4								0.209		0.218							0.242	0.269
C_1934_G	4	0.24	0.205								0.239								0.204
C_2308_G	4							0.329	0.266										0.297	0.243
C_2418_T	4							0.24		0.318			0.396								0.246
C_2548_A	4				0.312		0.237				0.25							0.256
C_259_T	4			0.203	0.265						0.379					0.326
C_3523_T	4								0.318		0.204		0.2							0.359
C_3734_T	4		0.229			0.293								0.233			0.471
C_3746_G	4		0.244										0.201	0.206			0.333
C_3746_T	4			0.291											0.28		0.256				0.257
C_3755_T	4			0.328									0.239		0.261			0.281
C_3933_T	4				0.483					0.281			0.238						0.213
C_3984_T	4							0.278		0.2			0.295					0.206
C_412_G	4										0.246		0.238						0.422		0.303
C_412_T	4				0.267				0.441							0.307				0.451
C_4120_T	4						0.403	0.317	0.204										0.315
C_4136_G	4							0.214	0.2				0.201						0.241
C_4281_T	4	0.381													0.239	0.602			0.43
C_47_A	4		0.263						0.2				0.251					0.253
C_4777_G	4				0.222	0.366					0.263						0.325
C_4785_G	4		0.223		0.221	0.331											0.352
C_4943_G	4		0.23	0.268										0.298	0.282
C_5372_T	4			0.284			0.285		0.279							0.219
C_5502_G	4							0.365	0.344										0.434	0.361
C_5756_G	4					0.2		0.28			0.299								0.385
C_5763_G	4					0.233					0.24						0.213				0.204
C_5862_T	4				0.296				0.215									0.362			0.211
C_6165_A	4								0.205		0.244						0.21			0.244
C_6165_G	4	0.217	0.223										0.207	0.24
C_6426_T	4		0.461							0.208							0.381			0.394
C_6450_T	4		0.286	0.246													0.203			0.248
C_6776_A	4			0.231				0.206		0.449											0.663
C_6852_T	4	0.255					0.215				0.217					0.317
C_7197_A	4							0.224	0.284										0.237	0.293
C_7197_T	4		0.289	0.299											0.287				0.264
C_7204_G	4							0.211	0.296										0.21	0.39
C_7204_T	4				0.231										0.228		0.239		0.283
C_7389_T	4				0.25		0.338			0.205			0.46
C_7404_T	4							0.253			0.214					0.223	0.291
C_7491_T	4					0.784	0.307	0.304			0.22
C_783_A	4				0.233								0.213		0.214	0.201
C_789_T	4						0.269		0.202	0.231		0.23
C_7986_T	4							0.338									0.213	0.202		0.208
C_8076_T	4	0.233									0.233		0.212								0.221
C_825_T	4		0.242											0.202		0.251		0.329
C_8418_T	4		0.235				0.459									0.28				0.21
C_9119_G	4		0.209		0.229	0.205											0.213
C_9127_G	4				0.205	0.261					0.236						0.218
C_9216_T	4								0.269	0.235	0.232										0.257
C_9220_T	4									0.233	0.258	0.21									0.215
C_9231_T	4	0.516						0.224					0.28						0.219
C_9233_A	4	0.233									0.246	0.393						0.227
G_1077_C	4	0.233						0.202				0.211					0.208
G_1098_T	4	0.394	0.297					0.273						0.255
G_115_A	4	0.298									0.415		0.248							0.272
G_1222_A	4	0.246	0.217										0.202	0.23
G_1239_C	4	0.209	0.233		0.2											0.271
G_147_A	4		0.343							0.444							0.322			0.287
G_1557_T	4				0.232							0.298			0.214	0.226
G_1932_C	4							0.2			0.245							0.224	0.244
G_2070_A	4			0.258					0.202									0.405		0.202
G_2323_A	4							0.289	0.471										0.295	0.482
G_2326_T	4	0.214						0.342					0.344						0.322
G_2547_A	4								0.34		0.207	0.248									0.212
G_307_A	4			0.328										0.378			0.225			0.268
G_3525_C	4								0.241							0.27			0.264	0.219
G_4119_T	4							0.33	0.509										0.363	0.493
G_4125_A	4							0.229		0.206	0.574		0.248
G_424_A	4								0.409		0.244									0.406	0.25
G_425_T	4								0.39		0.277									0.391	0.25
G_4769_A	4		0.338								0.268						0.239			0.259
G_4770_T	4	0.28				0.258							0.224				0.207
G_4788_T	4		0.262	0.21									0.28	0.242
G_5071_C	4	0.409									0.208		0.326				0.274
G_5074_A	4	0.304					0.308						0.244					0.304
G_5257_A	4	0.354							0.27				0.225							0.219
G_58_A	4		0.477		0.252									0.448				0.208
G_5817_A	4				0.338	0.219						0.36						0.342
G_6087_A	4			0.21			0.245		0.452								0.26
G_675_A	4					0.474						0.302			0.281	0.282
G_6778_A	4			0.274		0.263									0.211		0.312
G_6783_A	4		0.219					0.241			0.209									0.337
G_6787_C	4					0.3				0.458							0.389				0.674
G_6911_A	4									0.244			0.355	0.202							0.227
G_7199_C	4							0.207		0.206									0.219		0.209
G_7744_A	4										0.231		0.292							0.204	0.228
G_808_C	4		0.212			0.226								0.22					0.223
G_815_T	4		0.232			0.209					0.202			0.243
G_8210_A	4	0.289					0.257						0.297					0.252
G_822_T	4	0.318									0.211			0.2					0.201
G_8280_A	4		0.203			0.269					0.32						0.381
G_8286_C	4		0.228			0.211								0.223							0.286
G_85_A	4	0.524		0.415								0.229								0.291
G_8721_A	4	0.219	0.323										0.245	0.286
G_9118_T	4			0.203	0.233				0.23											0.212
G_9132_T	4			0.258	0.463										0.255	0.249
G_9228_C	4			0.21			0.341											0.364			0.205
G_9237_C	4	0.286								0.277		0.303									0.31
T_1035_C	4	0.481					0.243										0.217			0.242
T_1093_C	4		0.283									0.259		0.237				0.276
T_1095_C	4	0.239					0.28									0.292		0.299
T_1096_C	4		0.299	0.396									0.301	0.238
T_1197_C	4		0.347								0.251						0.384			0.378
T_122_A	4					0.209					0.387						0.215				0.203
T_1224_C	4		0.232											0.317			0.239			0.218
T_1240_G	4	0.288											0.221			0.221		0.21
T_1338_C	4		0.282								0.213						0.43			0.422
T_1482_G	4		0.21		0.482					0.272								0.275
T_1908_A	4				0.257					0.246		0.251						0.635
T_2158_C	4				0.235	0.295	0.505							0.206
T_2175_C	4			0.247	0.212								0.422		0.304
T_2318_G	4								0.234			0.236	0.244							0.274
T_2322_A	4							0.385	0.278										0.46	0.247
T_2325_C	4	0.321							0.286				0.226							0.26
T_2498_C	4								0.256									0.215	0.204	0.257
T_2531_G	4					0.222				0.222	0.286										0.264
T_2533_C	4					0.255	0.256						0.231					0.327
T_2551_G	4		0.299						0.205		0.208			0.257
T_3081_C	4				0.275				0.306				0.217			0.246
T_3150_C	4							0.303		0.303						0.347		0.417
T_3177_C	4				0.236								0.213			0.214	0.243
T_3530_A	4							0.386	0.428										0.448	0.445
T_3738_G	4		0.266			0.401								0.257			0.559
T_3751_C	4			0.315											0.263		0.206				0.268
T_387_C	4		0.267													0.27	0.451			0.282
T_408_G	4								0.222				0.201						0.327	0.248
T_411_C	4							0.382					0.283	0.207					0.321
T_411_G	4				0.276						0.221		0.202			0.321
T_4111_C	4						0.213		0.28		0.25					0.379
T_4123_G	4							0.202	0.462										0.216	0.391
T_4130_C	4							0.333			0.68		0.219						0.368
T_4131_C	4		0.212					0.252					0.25						0.275
T_4132_G	4							0.291	0.433										0.251	0.4
T_414_G	4	0.206						0.251			0.418		0.403
T_418_G	4								0.438		0.277		0.232							0.432
T_422_A	4								0.22										0.397	0.246	0.26
T_4275_C	4		0.284		0.212					0.243			0.276
T_429_G	4								0.403										0.301	0.414	0.248
T_443_C	4													0.229			0.21	0.203	0.396
T_4778_G	4										0.219		0.206				0.242				0.25
T_4783_C	4		0.234			0.246											0.245				0.225
T_4784_G	4				0.218	0.366											0.336				0.229
T_489_C	4			0.203			0.215				0.274					0.372
T_4933_C	4		0.271				0.237							0.281				0.217
T_4937_C	4		0.264				0.225							0.324				0.234
T_5032_C	4									0.302			0.206						0.212		0.33
T_5041_G	4								0.282									0.21	0.212	0.239
T_5055_A	4		0.505		0.207								0.26	0.57
T_5055_C	4			0.294				0.228									0.273			0.376
T_5056_A	4		0.58		0.239									0.601		0.218
T_5070_A	4	0.364			0.223								0.218			0.201
T_5121_C	4								0.24	0.218	0.262								0.285
T_5176_C	4		0.386														0.323			0.362	0.204
T_5244_C	4						0.207		0.227									0.226		0.235
T_5245_A	4	0.271	0.247				0.234											0.25
T_5245_C	4	0.313							0.24				0.226							0.219
T_5247_C	4		0.337		0.23			0.228								0.233
T_5376_C	4								0.213			0.201					0.212			0.237
T_5485_G	4	0.203						0.49					0.334						0.553
T_5487_C	4		0.216				0.318		0.354											0.38
T_5498_C	4					0.222			0.238				0.229							0.249
T_5518_G	4		0.338								0.25			0.303	0.249
T_5970_C	4	0.213	0.307							0.21				0.326
T_606_C	4		0.362			0.893				0.268						0.242
T_6104_C	4	0.309		0.212		0.217							0.432
T_6105_G	4	0.247				0.42							0.352				0.247
T_6112_G	4	0.293				0.341							0.257				0.22
T_6152_C	4	0.25							0.272				0.341							0.251
T_6159_C	4								0.291	0.235					0.207					0.32
T_6169_G	4					0.271					0.235			0.201			0.247
T_6381_C	4		0.527								0.235						0.374			0.361
T_6657_C	4				0.347	0.211					0.266					0.239
T_6790_G	4						0.247		0.202				0.212					0.312
T_7202_C	4							0.209	0.214										0.203	0.267
T_7203_G	4								0.232		0.305			0.209						0.319
T_729_C	4							0.328		0.423		0.225	0.405
T_7564_A	4	0.2				0.289							0.204				0.277
T_7698_C	4		0.439											0.2				0.238		0.203
T_7790_A	4	0.211			0.215							0.201	0.202
T_7944_A	4		0.203				0.233							0.221				0.252
T_795_G	4			0.295			0.209								0.296			0.294
T_797_C	4		0.282		0.244									0.276		0.222
T_8065_G	4							0.238		0.227									0.213		0.272
T_817_G	4		0.302			0.268								0.304			0.266
T_8214_G	4	0.226							0.214				0.2							0.207
T_8227_C	4	0.253					0.234						0.215					0.249
T_8276_C	4		0.246			0.433								0.304			0.291
T_8351_C	4	0.38	0.305															0.205		0.328
T_8439_C	4		0.275								0.227						0.342			0.25
T_8654_G	4		0.251			0.225								0.239			0.264
T_8769_C	4		0.44				0.424					0.247							0.272
T_8964_C	4	0.256					0.393		0.391									0.321
T_9037_C	4	0.256						0.271				0.258				0.228
T_9126_A	4				0.384			0.263								0.272			0.263
T_9126_G	4				0.208	0.222		0.239											0.319
T_9128_C	4			0.23	0.247			0.254											0.329
T_9239_G	4		0.2			0.406		0.239									0.434
A_1051_G	3			0.218				0.344							0.223
A_1081_G	3	0.217										0.201					0.266
A_1084_G	3	0.259									0.206		0.211
A_109_G	3	0.273						0.292			0.324
A_1092_T	3		0.274											0.271				0.242
A_111_G	3			0.269					0.424									0.23
A_113_C	3					0.222						0.301					0.225
A_116_C	3	0.277									0.386	0.251
A_119_C	3	0.277				0.237											0.227
A_1544_C	3			0.281											0.285			0.215
A_1544_G	3				0.257									0.26		0.269
A_1572_G	3						0.215								0.206			0.341
A_1611_G	3	0.349									0.21									0.296
A_1755_G	3					0.25		0.226			0.205
A_1764_G	3				0.209								0.274								0.321
A_1765_T	3								0.2											0.278	0.254
A_1769_G	3							0.278											0.265		0.315
A_1773_T	3	0.211																	0.233	0.203
A_1777_C	3							0.244											0.305		0.226
A_1780_C	3																		0.246	0.213	0.211
A_1871_T	3							0.239		0.231			0.275
A_1926_T	3									0.223	0.227										0.247
A_1928_C	3					0.264					0.224								0.214
A_2150_G	3					0.654						0.388			0.463
A_2163_G	3					0.47		0.255			0.244
A_2314_G	3	0.259									0.214		0.381
A_2316_T	3								0.209				0.361							0.265
A_2445_G	3		0.227														0.276			0.245
A_2486_G	3		0.295		0.218					0.282
A_2505_T	3								0.205										0.32	0.261
A_2506_T	3								0.235										0.204	0.263
A_2507_C	3								0.21									0.233		0.207
A_2517_G	3				0.215	0.21													0.271
A_2527_G	3				0.239	0.466											0.312
A_2529_G	3		0.237						0.22		0.395
A_2530_G	3								0.224		0.286						0.221
A_2530_T	3		0.229			0.235					0.238
A_2546_G	3		0.329										0.235	0.403
A_2550_G	3		0.338			0.264								0.389
A_2694_G	3		0.257											0.212		0.367
A_2909_G	3			0.235				0.293			0.275
A_3077_C	3		0.298			0.219					0.204
A_3079_T	3							0.222	0.224		0.208
A_3082_G	3							0.345			0.223					0.224
A_3165_G	3				0.348					0.237						0.254
A_3168_C	3		0.215										0.21				0.212
A_3178_C	3										0.205	0.285					0.284
A_3197_G	3							0.223	0.252								0.214
A_3201_G	3								0.227								0.218	0.312
A_336_G	3				0.283							0.217						0.291
A_3369_G	3					0.85						0.27			0.343
A_3390_C	3						0.212								0.23			0.218
A_3399_G	3									0.243		0.258				0.366
A_3502_G	3		0.229											0.209				0.209
A_3524_C	3								0.298		0.312									0.39
A_3526_T	3								0.202		0.212								0.252
A_3533_C	3								0.268										0.282	0.316
A_3533_T	3							0.362			0.238								0.446
A_3536_T	3							0.216								0.248			0.284
A_36_G	3			0.239											0.211	0.389
A_3685_T	3	0.238		0.236											0.219
A_3688_G	3					0.251										0.405		0.213
A_3723_G	3					0.313					0.341						0.452
A_3728_G	3					0.207					0.33						0.275
A_3740_C	3			0.296											0.309			0.233
A_3740_G	3					0.259							0.303				0.421
A_3744_G	3					0.228						0.266					0.246
A_3747_C	3			0.257											0.241		0.233
A_3747_G	3		0.253			0.24								0.225
A_3753_G	3		0.284											0.235			0.316
A_3754_G	3		0.2								0.393										0.255
A_3822_G	3										0.256						0.227			0.377
A_3915_T	3						0.23											0.264		0.212
A_3928_C	3												0.282	0.254				0.243
A_4116_G	3								0.417		0.213									0.382
A_4117_G	3							0.283			0.278								0.248
A_4118_G	3							0.258			0.533								0.276
A_4122_T	3							0.214			0.619								0.211
A_4127_C	3							0.218			0.635								0.246
A_413_C	3								0.645		0.254									0.685
A_416_G	3				0.394											0.391					0.28
A_4185_G	3					0.802		0.258												0.243
A_419_C	3								0.406										0.3	0.415
A_4233_G	3							0.319								0.297				0.298
A_4554_G	3			0.291					0.245							0.455
A_4584_G	3									0.201	0.22									0.274
A_4597_G	3					0.237		0.257											0.316
A_4776_C	3												0.244				0.224	0.292
A_4780_T	3	0.333			0.212								0.248
A_4787_G	3		0.207								0.283						0.223
A_4792_G	3		0.258											0.225			0.211
A_4838_C	3								0.383								0.206			0.41
A_4932_G	3		0.232									0.203		0.286
A_4939_G	3		0.27	0.204										0.293
A_4950_C	3			0.294										0.246	0.373
A_4955_G	3			0.208											0.241			0.209
A_4956_G	3			0.208												0.207		0.202
A_5026_T	3									0.262										0.204	0.257
A_5067_C	3		0.447								0.204			0.471
A_5076_C	3	0.364			0.249								0.316
A_5086_G	3	0.5											0.215					0.289
A_5187_G	3				0.246								0.317					0.289
A_5250_G	3	0.24					0.206											0.261
A_5250_T	3		0.226						0.257											0.226
A_5260_C	3						0.208											0.225	0.202
A_5260_G	3		0.234						0.229											0.204
A_538_C	3		0.299														0.452			0.478
A_5492_G	3				0.215	0.283											0.239
A_5495_C	3				0.229								0.238			0.211
A_5495_G	3		0.205						0.276											0.297
A_5497_T	3								0.225				0.331							0.224
A_5514_C	3		0.344								0.362			0.292
A_5620_C	3					0.773						0.222			0.224
A_5749_G	3		0.238			0.206								0.22
A_5752_T	3		0.239								0.222			0.235
A_5754_C	3		0.204						0.205		0.215
A_5754_T	3															0.226			0.247		0.288
A_5757_C	3								0.213										0.208	0.232
A_5758_G	3					0.204					0.21										0.3
A_5758_T	3							0.248											0.319		0.225
A_5761_C	3								0.34		0.205									0.32
A_5793_G	3					0.67						0.28			0.201
A_6111_T	3	0.298				0.204							0.307
A_6122_G	3	0.235				0.239							0.267
A_6149_C	3								0.216				0.234							0.268
A_6157_T	3				0.286				0.318											0.356
A_6160_G	3					0.231							0.228				0.23
A_6170_G	3								0.218				0.222							0.249
A_628_G	3							0.219		0.213									0.231
A_6328_C	3	0.227									0.2		0.241
A_6331_C	3	0.217											0.216			0.203
A_639_G	3	0.2						0.294											0.3
A_651_G	3			0.299			0.257											0.223
A_652_G	3							0.251											0.24		0.215
A_6544_C	3								0.223			0.285								0.223
A_6774_G	3			0.213						0.504											0.665
A_6777_G	3			0.232						0.453											0.684
A_6779_G	3									0.438								0.219			0.667
A_6784_G	3			0.286											0.244			0.258
A_6893_G	3		0.275														0.354			0.361
A_6986_G	3		0.327														0.464			0.28
A_7011_T	3										0.24		0.228	0.206
A_7029_G	3	0.3															0.264			0.227
A_711_G	3										0.213					0.351	0.291
A_7179_G	3								0.204							0.22				0.229
A_7194_G	3								0.204								0.247			0.239
A_7310_G	3					0.801						0.264			0.259
A_7455_G	3					0.266					0.212						0.382
A_7558_C	3		0.232			0.303											0.305
A_7568_C	3					0.326								0.203			0.289
A_76_G	3		0.475											0.418		0.344
A_792_C	3		0.212											0.245				0.214
A_792_G	3														0.216	0.202	0.263
A_793_C	3								0.284				0.215							0.278
A_7962_G	3		0.306								0.361			0.206
A_7998_G	3				0.429				0.759									0.329
A_8068_G	3										0.212					0.203					0.261
A_8075_T	3	0.275						0.204					0.201
A_8100_G	3											0.294					0.266			0.259
A_8136_G	3		0.248		0.253													0.337
A_8289_C	3					0.355					0.255						0.274
A_8433_G	3						0.363						0.216	0.245
A_8456_G	3									0.205							0.232			0.296
A_8490_G	3								0.403				0.209	0.236
A_8639_G	3					0.229					0.229						0.255
A_8646_G	3					0.376				0.243							0.464
A_8651_G	3					0.231					0.224						0.252
A_8653_G	3					0.212										0.205	0.252
A_8739_G	3		0.213											0.295					0.233
A_88_G	3					0.764												0.217		0.344
A_8832_G	3				0.251												0.254			0.248
A_8834_C	3				0.361											0.276			0.215
A_8875_G	3																0.204	0.252			0.297
A_8892_T	3	0.273												0.212				0.249
A_8991_G	3									0.218									0.529		0.266
A_9015_G	3													0.293	0.263				0.47
A_9111_T	3				0.226											0.201			0.357
A_9123_T	3				0.249				0.217										0.287
A_9130_C	3							0.269			0.217								0.302
A_9133_G	3				0.326						0.217					0.255
A_9134_C	3							0.328			0.239								0.38
A_9209_G	3		0.421							0.208											0.205
A_9221_T	3		0.292											0.332					0.215
A_9226_T	3	0.243								0.341											0.394
A_9232_G	3					0.235						0.233					0.26
A_9234_G	3					0.446					0.365						0.482
A_9244_T	3				0.241			0.31									0.214
C_104_A	3	0.243											0.201					0.281
C_1044_T	3										0.269	0.245				0.309
C_1047_T	3				0.24								0.2			0.313
C_1099_T	3	0.2											0.222					0.252
C_1241_G	3		0.218													0.203		0.236
C_125_G	3								0.233		0.372									0.243
C_13_T	3		0.333														0.371			0.259
C_1452_T	3		0.266													0.273			0.314
C_1521_T	3					0.86						0.286			0.216
C_1566_G	3			0.208			0.223											0.289
C_1635_T	3					0.869			0.298							0.218
C_1776_A	3							0.377											0.445		0.24
C_1784_T	3							0.381											0.415	0.238
C_1788_T	3							0.244					0.202						0.202
C_1929_A	3	0.24								0.218											0.211
C_1929_G	3							0.217											0.252		0.234
C_1944_T	3		0.33	0.247														0.212
C_1989_T	3		0.256															0.254		0.237
C_2313_G	3						0.26	0.31											0.304
C_2328_G	3								0.424				0.228							0.488
C_2520_G	3					0.238											0.223		0.21
C_3069_T	3							0.31					0.229						0.306
C_3162_G	3				0.258							0.28				0.23
C_3186_T	3								0.386							0.365	0.243
C_333_T	3						0.232					0.266		0.215
C_3529_G	3								0.249		0.334									0.299
C_3562_T	3		0.25															0.206		0.205
C_3669_T	3										0.264		0.263	0.221
C_3734_A	3			0.258							0.283				0.301
C_3739_G	3											0.223				0.234	0.226
C_3749_G	3		0.395			0.211								0.339
C_3752_G	3		0.225											0.216			0.355
C_3922_A	3												0.256	0.242						0.229
C_3924_T	3										0.391					0.56			0.22
C_3933_G	3									0.281						0.222		0.219
C_4133_G	3							0.33	0.202										0.389
C_426_A	3								0.215		0.272									0.237
C_43_T	3		0.229									0.359						0.432
C_4593_G	3					0.308										0.233	0.213
C_46_A	3		0.293				0.333							0.238
C_465_T	3						0.313				0.204					0.277
C_4775_G	3					0.247					0.239						0.263
C_4777_T	3	0.4											0.344	0.215
C_4789_T	3					0.202					0.239		0.244
C_4795_T	3		0.239								0.211		0.321
C_4840_G	3								0.214								0.231			0.23
C_4949_G	3			0.2										0.215	0.211
C_5020_A	3									0.294			0.239								0.342
C_5021_A	3									0.298			0.255								0.295
C_5068_T	3						0.254					0.247						0.23
C_5075_A	3	0.391			0.21								0.29
C_5136_T	3						0.216		0.345							0.351
C_5142_T	3																0.219	0.557		0.211
C_5223_A	3					0.77			0.201						0.221
C_53_T	3						0.236		0.376											0.204
C_544_T	3						0.346		0.251									0.302
C_5502_A	3		0.363	0.214										0.315
C_5580_T	3			0.321					0.652				0.203
C_5682_T	3							0.211			0.22					0.333
C_5735_G	3					0.217					0.232						0.234
C_5971_G	3		0.318									0.2		0.331
C_6164_G	3					0.208							0.202				0.22
C_6242_T	3			0.203				0.253											0.262
C_6258_T	3								0.27				0.205			0.22
C_63_G	3				0.227				0.379											0.231
C_641_G	3									0.238				0.29		0.346
C_6675_T	3		0.205		0.423													0.346
C_7009_T	3	0.333							0.55				0.308
C_7101_T	3				0.202				0.587				0.225
C_7197_G	3										0.397						0.253			0.261
C_7731_T	3				0.275			0.279		0.213
C_800_A	3									0.213			0.258		0.211
C_8067_T	3						0.341	0.206	0.263
C_8072_T	3	0.26									0.204		0.285
C_8076_A	3								0.373											0.268	0.252
C_810_T	3		0.254							0.21				0.259
C_8215_T	3						0.266									0.295		0.251
C_8219_A	3	0.235											0.205					0.233
C_8288_A	3					0.296											0.242				0.329
C_8291_T	3		0.236											0.218							0.276
C_8428_T	3		0.256														0.307			0.213
C_8673_T	3						0.336										0.302			0.327
C_8884_G	3	0.236							0.211											0.292
C_8885_G	3	0.264				0.222											0.252
C_8989_T	3					0.72						0.241			0.207
C_9119_T	3								0.255										0.459	0.226
C_9122_A	3								0.226			0.284								0.214
C_9122_G	3				0.252	0.321											0.301
C_9131_T	3		0.202		0.249														0.75
C_9220_A	3					0.213				0.225											0.274
C_9220_G	3							0.222			0.247								0.222
C_9231_A	3											0.32					0.217				0.231
C_9233_G	3				0.258	0.366											0.363
C_9238_A	3										0.22	0.233						0.333
C_9238_G	3					0.323											0.309		0.211
C_9243_G	3							0.259		0.247											0.253
C_931_A	3	0.476									0.212					0.389
G_1085_A	3		0.2									0.209		0.209
G_114_A	3	0.255				0.208												0.208
G_120_A	3								0.274						0.215					0.268
G_123_C	3					0.232					0.403						0.264
G_1261_C	3								0.414										0.228	0.22
G_1386_A	3	0.265						0.253					0.356
G_1557_A	3								0.206				0.213					0.224
G_1782_T	3							0.242											0.228		0.223
G_2101_A	3				0.333					0.207								0.207
G_2315_T	3						0.217		0.445											0.491
G_2317_C	3						0.217		0.2											0.257
G_2320_A	3								0.266			0.216								0.26
G_2321_T	3							0.307											0.361		0.211
G_2324_C	3							0.287							0.201				0.292
G_2324_T	3								0.311				0.235							0.268
G_2326_C	3								0.223										0.245	0.295
G_2538_A	3		0.259									0.327		0.249
G_2553_C	3									0.2	0.222										0.246
G_2813_C	3																0.275		0.216	0.235
G_2961_A	3			0.217					0.217			0.251
G_3076_T	3							0.433			0.263								0.275
G_3187_A	3							0.384	0.2										0.279
G_3202_C	3							0.333					0.241						0.231
G_3519_T	3								0.254							0.272				0.353
G_3520_C	3								0.417		0.217									0.467
G_3522_T	3								0.412		0.231									0.473
G_3647_C	3							0.259											0.312	0.218
G_3721_C	3		0.241			0.24											0.358
G_3724_C	3					0.328					0.257						0.493
G_3926_A	3												0.27	0.286						0.289
G_3934_C	3						0.217							0.292				0.222
G_4115_A	3							0.356					0.217						0.288
G_4129_C	3				0.21			0.455											0.444
G_4134_C	3							0.245			0.672								0.272
G_415_T	3				0.272											0.27				0.633
G_417_C	3								0.396		0.233									0.408
G_4224_A	3		0.214				0.279									0.261
G_424_C	3				0.264											0.254			0.293
G_424_T	3								0.212				0.219							0.232
G_425_A	3				0.256											0.264		0.237
G_425_C	3								0.223				0.223							0.242
G_4779_T	3	0.375											0.238								0.214
G_48_C	3		0.205				0.211		0.361
G_5023_A	3									0.309			0.224								0.335
G_5035_C	3					0.221					0.231		0.221
G_5053_C	3										0.207						0.261		0.218
G_5100_A	3		0.281					0.251												0.21
G_5141_A	3		0.26														0.225			0.277
G_5236_A	3		0.289		0.206											0.227
G_5258_A	3								0.253									0.214		0.234
G_5476_T	3				0.243											0.211			0.214
G_55_C	3		0.233						0.239					0.207
G_5509_C	3		0.347			0.205								0.3
G_5751_C	3		0.207																	0.208	0.226
G_5881_A	3	0.22						0.27											0.212
G_59_C	3		0.554						0.211					0.441
G_6158_C	3								0.21		0.236									0.208
G_6162_T	3					0.212							0.209							0.211
G_634_C	3							0.361											0.374	0.205
G_648_T	3							0.253											0.263		0.25
G_6483_C	3			0.268			0.209								0.204
G_6519_A	3					0.609		0.218							0.233
G_653_T	3							0.335											0.303		0.231
G_662_C	3					0.288					0.202										0.232
G_6798_A	3										0.229		0.261			0.225
G_6865_T	3		0.281														0.322			0.313
G_6915_A	3		0.313										0.333		0.272
G_7050_A	3				0.22							0.242						0.226
G_7185_C	3										0.246								0.277	0.217
G_7188_C	3								0.25		0.209									0.308
G_7188_T	3				0.229											0.228				0.202
G_7198_C	3	0.217			0.325											0.261
G_7198_T	3			0.245							0.212				0.234
G_7199_T	3			0.252							0.279				0.226
G_7309_A	3		0.438	0.289										0.433
G_7374_A	3		0.26														0.306			0.28
G_805_C	3		0.248			0.2								0.263
G_8080_T	3									0.252	0.227										0.352
G_814_C	3		0.233											0.267			0.234
G_8212_A	3	0.28											0.231					0.322
G_8213_A	3	0.31											0.29					0.278
G_8221_A	3						0.275						0.253					0.292
G_8398_C	3					0.318					0.227						0.219
G_8785_A	3	0.271			0.235													0.375
G_8946_A	3												0.337						0.46		0.252
G_9124_C	3			0.233	0.245										0.239
G_9159_A	3										0.238							0.217	0.397
G_9241_A	3					0.21						0.267					0.247
T_102_A	3	0.242		0.222					0.231
T_107_A	3	0.341										0.204						0.257
T_1097_C	3		0.29									0.258		0.234
T_1235_C	3		0.257		0.224											0.299
T_1482_C	3						0.2				0.35					0.218
T_1542_C	3													0.255	0.21		0.239
T_1571_G	3						0.237					0.279						0.25
T_1659_C	3								0.213			0.216								0.207
T_1758_G	3					0.382											0.204				0.204
T_1921_C	3					0.286				0.217											0.216
T_1923_C	3					0.266					0.227						0.227
T_1950_C	3						0.222				0.212							0.517
T_2019_C	3								0.272								0.246			0.213
T_222_A	3				0.239					0.324						0.284
T_2304_C	3					0.739						0.393			0.334
T_2403_C	3		0.241														0.255			0.262
T_2424_C	3															0.317	0.22			0.209
T_2514_A	3								0.234										0.28	0.24
T_2536_A	3		0.321										0.233	0.301
T_2537_A	3				0.313							0.214						0.202
T_2541_A	3			0.235		0.278															0.201
T_2542_A	3										0.257	0.208									0.215
T_2542_G	3				0.321	0.4											0.216
T_2551_A	3				0.341	0.286						0.24
T_2676_C	3												0.225	0.231				0.225
T_2683_A	3		0.226	0.222											0.2
T_2685_A	3		0.235	0.25						0.226
T_2686_C	3		0.2								0.202			0.223
T_2686_G	3			0.231						0.302			0.204
T_2748_C	3				0.247	0.853															0.223
T_2754_C	3																0.391		0.237	0.379
T_2809_G	3							0.205										0.201	0.213
T_2819_G	3										0.34						0.292		0.2
T_3054_G	3				0.328			0.207										0.36
T_3070_A	3							0.351			0.212								0.201
T_3075_C	3							0.35	0.309										0.229
T_3081_G	3		0.204					0.286			0.394
T_3087_C	3							0.2	0.208							0.254
T_3156_A	3				0.32			0.231								0.202
T_3336_C	3					0.874						0.318			0.406
T_3489_A	3		0.268										0.205	0.206
T_3521_G	3										0.441		0.207						0.262
T_3528_A	3								0.261										0.224	0.32
T_3690_C	3			0.269			0.392											0.205
T_3738_A	3		0.22								0.234	0.282
T_3743_G	3					0.245							0.204				0.252
T_3750_G	3		0.355											0.205			0.281
T_38_C	3		0.393			0.222								0.267
T_3912_C	3								0.318	0.25								0.339
T_3993_G	3							0.2		0.225									0.2
T_4121_A	3							0.369			0.636								0.348
T_4123_A	3							0.423			0.597								0.371
T_4124_A	3							0.381			0.209								0.408
T_4131_A	3							0.216	0.504											0.483
T_4131_G	3							0.216			0.564								0.269
T_4132_A	3							0.264			0.668								0.251
T_4137_C	3		0.226					0.214											0.224
T_414_A	3				0.266									0.207		0.278
T_4188_C	3		0.36						0.213											0.209
T_420_A	3								0.255		0.251									0.274
T_422_C	3				0.267								0.22			0.281
T_422_G	3								0.399		0.249									0.396
T_4236_C	3		0.273						0.284		0.22
T_427_G	3								0.218					0.251						0.246
T_4365_C	3					0.389						0.204					0.245
T_450_C	3	0.333					0.254							0.257
T_4557_C	3			0.335				0.213	0.403
T_4773_G	3					0.282					0.246						0.234
T_4778_C	3	0.25									0.211		0.222
T_4782_C	3	0.208		0.255																0.238
T_4782_G	3					0.356					0.213						0.299
T_49_G	3			0.231										0.207	0.226
T_50_A	3			0.208									0.292					0.294
T_5031_A	3									0.348			0.259								0.306
T_5031_G	3								0.244						0.241					0.205
T_5034_G	3								0.231	0.269											0.269
T_5062_C	3		0.558											0.583			0.218
T_5244_G	3		0.233	0.217												0.231
T_5247_A	3	0.364								0.21			0.255
T_5247_G	3			0.217					0.255											0.227
T_5251_G	3	0.31	0.287												0.207
T_54_C	3		0.247								0.214			0.2
T_5475_G	3							0.208	0.203										0.206
T_5486_A	3		0.21		0.202								0.237
T_5499_C	3								0.273								0.239			0.332
T_5500_C	3							0.356			0.275								0.407
T_5500_G	3		0.205						0.351											0.343
T_5501_G	3								0.51				0.229							0.54
T_5504_C	3		0.427			0.235								0.375
T_5505_C	3		0.4			0.283								0.344
T_5508_C	3		0.391			0.257								0.342
T_5512_A	3		0.394								0.283			0.329
T_5513_A	3		0.381											0.332	0.22
T_5526_C	3															0.333	0.21			0.252
T_5661_C	3					0.791						0.234			0.25
T_5712_A	3							0.204					0.35								0.211
T_5772_C	3			0.329							0.202								0.209
T_5826_C	3							0.231								0.269			0.431
T_5965_G	3		0.204											0.211				0.223
T_6018_C	3						0.347								0.212		0.331
T_6159_G	3	0.208									0.348		0.27
T_6163_G	3					0.225					0.313						0.317
T_6171_C	3								0.269		0.257					0.419
T_6213_C	3																0.2	0.201		0.205
T_6315_C	3				0.267							0.237						0.249
T_635_C	3																0.307	0.227		0.28
T_645_C	3				0.241	0.818				0.2
T_647_A	3							0.233											0.247		0.228
T_6609_C	3					0.213							0.223				0.2
T_6681_C	3									0.22		0.259									0.226
T_6735_C	3					0.214											0.307		0.315
T_6768_C	3			0.308						0.406											0.636
T_6769_A	3									0.423				0.204							0.654
T_6780_A	3									0.492								0.219			0.701
T_6785_C	3									0.476				0.213							0.685
T_6873_C	3		0.269														0.349			0.31
T_7008_C	3										0.262				0.211			0.211
T_7071_C	3				0.225											0.309		0.233
T_7181_C	3	0.2			0.217														0.222
T_7200_C	3				0.213											0.201			0.252
T_7201_A	3				0.249											0.226		0.215
T_7201_G	3															0.21	0.267		0.275
T_7202_A	3										0.204				0.219					0.216
T_7203_C	3			0.301											0.338				0.252
T_7269_C	3		0.263															0.219		0.204
T_7344_C	3	0.259												0.424		0.255
T_7434_C	3							0.362			0.205										0.254
T_7565_C	3		0.2			0.338											0.314
T_795_A	3												0.267					0.203	0.21
T_8060_C	3								0.305				0.221							0.236
T_8062_C	3								0.292		0.221									0.222
T_8069_G	3	0.2								0.227											0.262
T_8071_G	3									0.218	0.287										0.201
T_817_C	3					0.211											0.232				0.207
T_818_G	3					0.279					0.292						0.229
T_821_G	3		0.257								0.421			0.278
T_824_G	3					0.209											0.272				0.209
T_8277_C	3		0.432			0.247								0.336
T_828_G	3					0.277					0.208						0.299
T_8284_A	3		0.277								0.216			0.315
T_8284_C	3					0.469					0.247						0.35
T_8285_C	3					0.367					0.237						0.275
T_8640_C	3							0.213			0.233						0.23
T_8642_G	3					0.203					0.235						0.238
T_8649_G	3					0.228					0.226						0.247
T_8652_G	3					0.35					0.221						0.442
T_8658_C	3			0.274			0.331									0.243
T_8722_C	3		0.233						0.288											0.27
T_8723_C	3		0.376											0.344			0.282
T_8728_C	3		0.213														0.256			0.242
T_8731_A	3	0.262	0.354											0.301
T_8734_A	3	0.215											0.211							0.268
T_8734_C	3		0.237											0.222			0.224
T_8736_G	3		0.242											0.221						0.258
T_8757_C	3		0.296		0.241													0.202
T_8876_C	3																0.21			0.273	0.227
T_8895_C	3	0.238						0.25			0.214
T_9113_G	3			0.248											0.225				0.4
T_9126_C	3							0.231				0.235							0.222
T_9128_G	3					0.228											0.215		0.366
T_9129_G	3				0.261	0.279											0.241
T_9215_G	3									0.281	0.226										0.288
T_9235_C	3	0.207			0.242																0.256
T_996_C	3		0.388														0.375			0.354
A_1021_G	2								0.254			0.264
A_1049_G	2			0.218											0.236
A_1052_G	2			0.237											0.206
A_1057_C	2											0.247							0.348
A_1058_G	2			0.267											0.295
A_1065_G	2								0.207							0.23
A_1083_G	2															0.297	0.212
A_1090_T	2							0.263										0.245
A_1092_G	2											0.213					0.21
A_1105_G	2		0.207											0.261
A_1108_T	2		0.256											0.214
A_1109_C	2						0.263												0.399
A_1110_C	2		0.29											0.25
A_112_C	2					0.238											0.227
A_1204_G	2										0.298					0.393
A_121_C	2					0.231											0.262
A_1225_T	2															0.204				0.221
A_1232_C	2				0.236											0.296
A_1233_C	2	0.212	0.215
A_1237_G	2		0.269											0.203
A_1247_G	2		0.208				0.332
A_1266_G	2							0.247											0.263
A_1274_T	2								0.233										0.258
A_1291_G	2									0.201			0.4
A_1327_C	2			0.224											0.208
A_1352_G	2							0.299					0.379
A_1375_G	2								0.202											0.228
A_1376_C	2								0.202											0.231
A_1377_G	2								0.221											0.245
A_1381_G	2								0.295											0.314
A_1394_G	2							0.22											0.253
A_1397_G	2															0.219					0.246
A_1533_C	2			0.235														0.221
A_1547_T	2													0.3				0.221
A_1555_G	2											0.233		0.227
A_1559_G	2			0.209											0.203
A_1592_G	2									0.246	0.252
A_1641_G	2	0.212		0.315
A_1653_G	2						0.227							0.221
A_1734_G	2								0.21		0.2
A_1743_G	2					0.375											0.235
A_1762_C	2																		0.225		0.262
A_1763_C	2							0.239											0.261
A_1764_T	2							0.277											0.266
A_1765_C	2							0.293											0.29
A_1769_C	2							0.2											0.258
A_1769_T	2								0.206											0.304
A_1773_C	2							0.265											0.285
A_1774_T	2							0.41											0.488
A_1779_G	2							0.255											0.258
A_1780_T	2							0.284											0.292
A_1922_G	2										0.23										0.236
A_1924_C	2					0.295											0.204
A_1926_C	2					0.254					0.205
A_1943_C	2										0.261							0.222
A_1949_G	2		0.232											0.213
A_1962_C	2								0.211							0.311
A_1968_G	2												0.355			0.211
A_1998_G	2								0.285			0.22
A_2028_G	2			0.29																0.207
A_2033_C	2								0.246											0.205
A_2036_C	2								0.269											0.248
A_2107_C	2								0.254											0.205
A_2145_G	2				0.217					0.348
A_2154_C	2					0.237					0.236
A_2157_C	2					0.23					0.273
A_2157_G	2					0.311					0.307
A_2160_C	2					0.213					0.241
A_2164_G	2					0.255					0.264
A_2166_G	2					0.341					0.356
A_2167_G	2				0.244	0.418
A_2177_T	2					0.262									0.268
A_2312_C	2								0.279											0.239
A_2312_T	2								0.219											0.272
A_2314_C	2														0.203					0.263
A_2327_G	2								0.308											0.26
A_2333_G	2															0.213			0.266
A_2339_T	2							0.227											0.309
A_2484_G	2					0.823					0.228
A_2511_T	2							0.226											0.308
A_2512_G	2					0.206													0.219
A_2516_G	2					0.225											0.212
A_2518_G	2										0.22									0.252
A_2527_C	2										0.209	0.222
A_2528_C	2				0.232								0.231
A_2532_T	2		0.325											0.254
A_2539_T	2										0.3		0.252
A_2544_G	2					0.413					0.375
A_2546_T	2			0.213											0.216
A_2549_G	2				0.352	0.364
A_2550_C	2			0.328											0.208
A_2682_C	2		0.258											0.229
A_2689_G	2		0.25															0.215
A_270_G	2				0.255					0.362
A_2769_G	2							0.226		0.21
A_2769_T	2				0.25													0.234
A_2802_G	2		0.2				0.202
A_2820_C	2																0.222			0.243
A_2821_G	2																0.219		0.271
A_2953_G	2									0.216								0.207
A_2975_G	2							0.333								0.425
A_3055_C	2							0.402											0.231
A_3064_C	2							0.382											0.241
A_3079_G	2		0.208			0.203
A_3082_C	2					0.203			0.255
A_3084_T	2								0.208		0.222
A_3144_G	2					0.62									0.229
A_3164_C	2		0.262			0.215
A_3172_G	2									0.21											0.209
A_3176_T	2									0.245							0.221
A_3183_C	2									0.218							0.295
A_3192_T	2								0.317											0.22
A_3203_G	2								0.263											0.232
A_3206_G	2								0.208										0.275
A_324_G	2																0.215			0.264
A_3269_G	2	0.289						0.212
A_3372_G	2											0.236						0.249
A_3393_G	2					0.281					0.212
A_3400_T	2		0.218			0.249
A_3468_G	2			0.292			0.295
A_3484_C	2		0.35											0.209
A_349_T	2	0.214											0.212
A_3492_C	2		0.293											0.248
A_3498_C	2		0.207											0.234
A_3517_T	2							0.389											0.446
A_3524_T	2							0.241											0.276
A_3526_G	2										0.21					0.221
A_354_G	2						0.208				0.243
A_360_G	2			0.336							0.252
A_364_G	2										0.293						0.226
A_3648_G	2							0.257											0.274
A_3650_T	2							0.23											0.232
A_3656_C	2							0.291											0.264
A_3659_C	2							0.217											0.314
A_3661_T	2							0.268											0.246
A_3662_C	2	0.231		0.204
A_3664_C	2							0.268											0.276
A_3666_T	2							0.224											0.25
A_3670_T	2							0.215											0.203
A_3672_C	2			0.36											0.315
A_3672_T	2									0.205											0.232
A_3675_C	2									0.2											0.202
A_3675_G	2	0.217													0.219
A_3680_T	2			0.259											0.232
A_3682_C	2			0.257											0.229
A_3684_T	2			0.273											0.264
A_3696_G	2					0.255	0.345
A_37_G	2			0.261												0.415
A_3726_T	2					0.208											0.379
A_3727_G	2					0.255											0.35
A_3729_C	2			0.206											0.207
A_3737_C	2			0.242											0.257
A_3742_G	2										0.265					0.219
A_3742_T	2												0.272								0.31
A_3748_G	2		0.205														0.279
A_3753_C	2			0.346											0.275
A_3756_C	2			0.302											0.217
A_3756_T	2		0.204	0.226
A_3764_C	2			0.205								0.202
A_378_G	2										0.207								0.261
A_3836_T	2												0.238				0.227
A_3843_G	2					0.217					0.231
A_3852_G	2										0.243						0.25
A_3861_T	2										0.2		0.22
A_3892_G	2								0.227		0.25
A_3895_C	2						0.224											0.264
A_3896_C	2						0.278											0.341
A_3899_C	2						0.26											0.321
A_3908_C	2						0.272											0.27
A_3908_T	2						0.417											0.207
A_3916_G	2													0.208						0.207
A_3916_T	2						0.246											0.294
A_3919_C	2												0.231	0.213
A_3919_T	2						0.218													0.286
A_3925_C	2													0.338				0.235
A_3925_G	2																	0.211		0.237
A_3927_C	2												0.237	0.208
A_3927_G	2										0.208			0.25
A_3940_T	2									0.235								0.27
A_3944_G	2										0.273			0.297
A_401_G	2								0.212											0.223
A_404_T	2								0.242											0.247
A_4116_C	2							0.209											0.2
A_4118_T	2								0.523											0.46
A_4126_C	2				0.22						0.608
A_4126_G	2							0.245											0.306
A_4128_C	2							0.264											0.31
A_4128_G	2								0.488											0.464
A_4138_G	2		0.258								0.661
A_4178_C	2				0.316													0.262
A_419_G	2				0.277											0.282
A_42_C	2		0.294											0.231
A_4230_C	2		0.209													0.207
A_4230_G	2				0.326													0.203
A_4245_G	2						0.335										0.229
A_4356_C	2					0.229					0.228
A_4434_G	2						0.355											0.216
A_4603_T	2																		0.234		0.214
A_4604_G	2					0.27					0.308
A_4638_G	2		0.365										0.434
A_4647_G	2		0.294				0.392
A_4747_T	2									0.248											0.208
A_4760_C	2	0.32											0.226
A_4761_C	2	0.28											0.247
A_4763_C	2	0.4											0.262
A_4764_C	2	0.25											0.221
A_4768_G	2	0.28											0.287
A_4844_C	2								0.263											0.259
A_4845_C	2								0.362											0.381
A_4846_T	2								0.224											0.271
A_4850_C	2								0.225											0.22
A_4861_T	2								0.244											0.25
A_4881_G	2								0.235						0.213
A_4893_G	2									0.258				0.235
A_4927_C	2		0.238											0.317
A_4932_C	2						0.207											0.212
A_4938_T	2		0.205											0.253
A_4939_C	2						0.206											0.25
A_4941_C	2		0.227											0.244
A_4941_G	2			0.333											0.284
A_4944_T	2						0.232								0.301
A_4945_G	2														0.248			0.288
A_4959_G	2													0.224				0.204
A_4981_G	2										0.208							0.257
A_5024_T	2									0.239											0.236
A_5027_T	2								0.221											0.202
A_5036_C	2									0.276											0.263
A_5036_G	2								0.215											0.21
A_5060_G	2		0.421											0.467
A_5063_G	2				0.201								0.201
A_5067_G	2				0.262											0.234
A_5069_G	2	0.273											0.204
A_5069_T	2						0.254											0.248
A_5072_G	2	0.348											0.215
A_5072_T	2		0.469											0.484
A_5154_G	2					0.88	0.323
A_5163_G	2				0.238													0.269
A_5220_G	2								0.244											0.29
A_5226_G	2								0.244											0.294
A_5229_G	2								0.212											0.263
A_5230_G	2								0.206											0.249
A_5248_G	2	0.27	0.26
A_5248_T	2						0.207											0.213
A_5250_C	2	0.45											0.272
A_5260_T	2	0.302											0.204
A_5262_T	2																0.203			0.207
A_5271_G	2					0.248														0.21
A_5279_G	2					0.236					0.228
A_5328_G	2										0.257					0.215
A_5478_T	2							0.212											0.228
A_5479_G	2							0.235											0.263
A_5483_G	2		0.242																		0.206
A_5491_C	2								0.231											0.235
A_5497_C	2							0.335											0.374
A_550_G	2									0.208						0.246
A_5554_G	2							0.212											0.333
A_5562_G	2							0.21											0.339
A_5563_C	2							0.202											0.303
A_5567_G	2						0.318												0.283
A_5570_C	2							0.201											0.317
A_56_G	2			0.231											0.231
A_5694_G	2																0.223			0.205
A_5734_G	2					0.211					0.309
A_5736_G	2		0.223								0.206
A_5748_G	2		0.212								0.295
A_5748_T	2		0.24											0.202
A_5750_C	2		0.235											0.22
A_5758_C	2								0.257											0.243
A_5761_G	2										0.266					0.2
A_5762_T	2							0.267											0.342
A_5771_G	2		0.317											0.306
A_5771_T	2										0.241										0.214
A_5773_G	2							0.222											0.328
A_5777_G	2																		0.21		0.215
A_5841_G	2																0.238			0.27
A_5863_T	2	0.227												0.202
A_5871_G	2		0.207					0.265
A_5871_T	2	0.287							0.223
A_5879_T	2							0.251											0.226
A_5899_G	2			0.389			0.335
A_5931_G	2				0.293													0.339
A_5961_C	2		0.208											0.237
A_5964_C	2		0.31											0.301
A_5966_C	2		0.231											0.229
A_6102_C	2	0.24											0.275
A_6107_G	2					0.363											0.207
A_6111_G	2					0.318							0.309
A_6115_G	2					0.373											0.212
A_6119_G	2	0.276											0.331
A_6122_T	2	0.309											0.34
A_6155_C	2								0.371											0.389
A_6156_T	2								0.237											0.221
A_6157_G	2										0.25						0.264
A_6161_C	2								0.202											0.202
A_6166_G	2					0.2											0.244
A_6166_T	2	0.217											0.24
A_6173_G	2								0.214		0.215
A_6177_G	2				0.288													0.282
A_6224_C	2					0.321											0.345
A_6226_C	2					0.202											0.25
A_6324_G	2												0.227			0.235
A_6325_C	2										0.314		0.2
A_6338_G	2	0.261											0.279
A_6349_C	2							0.205											0.254
A_6356_C	2									0.209											0.244
A_6390_G	2				0.225													0.325
A_64_C	2		0.525											0.48
A_64_G	2								0.328											0.223
A_64_T	2				0.233													0.205
A_640_G	2							0.333											0.325
A_644_C	2						0.209													0.265
A_6476_G	2			0.237											0.235
A_6477_G	2																0.2			0.263
A_65_G	2				0.26		0.226
A_651_C	2							0.256											0.257
A_6528_C	2													0.235							0.207
A_6534_G	2			0.333									0.201
A_6536_T	2											0.232		0.223
A_654_C	2							0.229											0.212
A_6549_T	2								0.209											0.231
A_6558_G	2											0.208				0.224
A_656_C	2										0.206										0.227
A_6561_G	2				0.306													0.443
A_657_T	2							0.249											0.226
A_658_G	2								0.322												0.253
A_659_G	2								0.237											0.227
A_6651_G	2				0.354													0.228
A_6666_G	2				0.428													0.319
A_6669_C	2									0.208											0.2
A_6670_G	2									0.214											0.21
A_6671_G	2									0.235											0.223
A_6673_G	2									0.236											0.22
A_6678_T	2									0.226											0.208
A_67_G	2								0.258									0.271
A_6719_C	2					0.206											0.23
A_6722_C	2					0.205											0.23
A_6725_C	2					0.211											0.272
A_6759_G	2				0.447													0.35
A_6773_T	2									0.445											0.654
A_6786_C	2					0.269											0.327
A_6880_G	2															0.307			0.234
A_6891_G	2	0.358									0.332
A_6937_G	2									0.217											0.26
A_7032_G	2					0.255		0.223
A_7190_C	2			0.252																0.21
A_7194_T	2										0.231								0.283
A_72_T	2		0.436											0.388
A_7205_G	2																		0.236	0.216
A_7248_C	2					0.391											0.353
A_7252_C	2					0.429											0.385
A_7253_C	2					0.39											0.361
A_7255_C	2					0.45											0.39
A_7258_C	2					0.436											0.384
A_7259_C	2					0.436											0.358
A_7260_G	2					0.403											0.357
A_7263_C	2					0.45											0.391
A_73_G	2		0.446											0.412
A_7316_G	2												0.328						0.216
A_7444_G	2	0.2																			0.234
A_7554_C	2		0.241											0.209
A_7560_C	2					0.312											0.265
A_7561_T	2					0.245											0.25
A_7562_C	2					0.333											0.297
A_7563_C	2					0.293											0.286
A_7572_G	2								0.226			0.294
A_7584_C	2		0.213											0.219
A_7720_C	2									0.222									0.262
A_775_G	2					0.823								0.28
A_7755_G	2						0.404			0.217
A_7759_C	2										0.296										0.206
A_7792_G	2				0.231											0.207
A_7796_C	2	0.221											0.232
A_786_G	2			0.219								0.267
A_788_C	2								0.226				0.304
A_793_G	2									0.25								0.227
A_793_T	2							0.209				0.283
A_7943_G	2						0.243											0.262
A_7945_G	2						0.232											0.26
A_7956_G	2					0.742												0.292
A_7961_G	2																0.314			0.201
A_798_G	2			0.264											0.245
A_798_T	2								0.292											0.283
A_799_T	2								0.317											0.302
A_801_T	2								0.336											0.311
A_804_T	2						0.222											0.288
A_8073_C	2									0.252											0.281
A_8073_G	2		0.254								0.21
A_8075_C	2									0.248											0.335
A_8079_T	2	0.275											0.304
A_809_C	2										0.218	0.237
A_809_T	2		0.202								0.201
A_811_T	2		0.223											0.239
A_8127_G	2	0.232														0.216
A_8196_T	2								0.259											0.243
A_8205_G	2											0.285								0.328
A_8216_C	2	0.212																0.237
A_8218_G	2						0.245											0.255
A_8234_G	2												0.225					0.302
A_8253_G	2							0.215										0.266
A_8259_C	2		0.293														0.278
A_827_G	2					0.256											0.263
A_8273_C	2					0.322											0.25
A_8274_C	2					0.333											0.266
A_8278_C	2					0.361											0.286
A_8279_C	2					0.428											0.289
A_8282_C	2					0.245					0.228
A_8282_T	2					0.252											0.218
A_8283_G	2		0.231											0.236
A_8289_T	2		0.227											0.208
A_8295_G	2								0.293												0.296
A_8301_G	2										0.202										0.288
A_831_G	2															0.2	0.222
A_8376_G	2	0.374								0.247
A_8393_C	2					0.307											0.21
A_8399_C	2					0.304											0.262
A_8453_G	2							0.246										0.29
A_8454_G	2																0.255			0.297
A_8459_G	2																0.24			0.256
A_8496_G	2				0.233							0.225
A_8498_C	2																0.21			0.225
A_8580_G	2				0.216									0.256
A_8607_G	2		0.225											0.24
A_8631_G	2																0.222			0.272
A_8638_C	2		0.232											0.235
A_8655_G	2		0.209											0.239
A_8657_G	2					0.223											0.308
A_8713_C	2		0.234											0.25
A_8726_C	2		0.219														0.242
A_8727_T	2								0.292											0.267
A_8742_G	2		0.234																	0.297
A_8870_C	2																	0.225			0.22
A_8873_C	2	0.24																0.274
A_8877_G	2	0.216																			0.234
A_8880_C	2																0.209				0.377
A_8882_C	2																	0.225			0.303
A_8890_T	2																	0.262			0.208
A_8891_T	2	0.226																			0.242
A_8892_G	2				0.264												0.204
A_8985_G	2																	0.201			0.207
A_8988_G	2								0.266									0.25
A_9108_C	2				0.234														0.475
A_9115_C	2								0.212						0.224
A_9116_T	2			0.25											0.226
A_9123_G	2					0.238											0.207
A_9130_G	2							0.281											0.375
A_9130_T	2				0.408											0.268
A_9133_T	2				0.339														0.681
A_9207_G	2										0.209			0.202
A_9212_T	2									0.259											0.2
A_9232_C	2									0.238											0.309
A_9244_C	2											0.202									0.283
C_104_T	2								0.32											0.228
C_1047_G	2			0.247											0.235
C_1086_T	2			0.345				0.389
C_1099_G	2		0.267											0.222
C_110_A	2	0.227		0.211
C_1100_G	2		0.24											0.226
C_1100_T	2							0.246										0.227
C_1218_A	2	0.235														0.2
C_1218_T	2			0.357												0.286
C_1219_A	2	0.235														0.22
C_1227_G	2				0.211											0.281
C_1228_A	2	0.213														0.213
C_1229_A	2		0.306											0.238
C_1268_T	2								0.277										0.204
C_1280_T	2							0.204											0.214
C_1407_T	2												0.272								0.227
C_1423_T	2						0.241									0.371
C_1426_G	2					0.343					0.209
C_1431_T	2	0.2				0.238
C_1437_T	2	0.2														0.235
C_153_T	2							0.304		0.31
C_1545_T	2				0.211		0.212
C_1563_G	2			0.208														0.223
C_1578_G	2												0.209					0.273
C_1587_T	2				0.292		0.388
C_174_T	2		0.33											0.246
C_1761_G	2					0.262													0.236
C_1771_A	2							0.244											0.271
C_1771_T	2																		0.235		0.274
C_1772_T	2							0.317											0.294
C_1776_G	2	0.25																		0.203
C_1842_T	2								0.274						0.253
C_1937_G	2	0.2																0.222
C_1940_G	2										0.23							0.316
C_1946_T	2	0.231																0.326
C_2153_G	2					0.217					0.267
C_2161_G	2					0.342					0.276
C_2162_G	2					0.291					0.506
C_2178_G	2					0.252								0.2
C_2205_A	2			0.2							0.258
C_2370_T	2				0.405													0.367
C_2479_T	2				0.252													0.393
C_2509_T	2							0.22											0.243
C_2525_G	2					0.272					0.409
C_2535_A	2											0.225						0.243
C_276_T	2												0.571			0.242
C_2783_A	2		0.217											0.223
C_2816_G	2										0.299						0.265
C_2823_G	2										0.232						0.254
C_3061_G	2							0.423											0.268
C_3113_A	2			0.219											0.214
C_316_T	2			0.405															0.227
C_3171_A	2				0.2											0.25
C_3171_T	2													0.243			0.327
C_3175_T	2											0.204						0.283
C_318_T	2								0.288	0.269
C_3182_A	2									0.207							0.221
C_333_A	2						0.461													0.23
C_3339_T	2							0.301								0.269
C_3388_T	2					0.213	0.221
C_3394_G	2	0.209				0.211
C_34_A	2			0.22											0.241
C_3458_G	2				0.248											0.355
C_3464_G	2				0.21											0.272
C_3523_G	2										0.208					0.36
C_3529_A	2							0.5											0.636
C_359_A	2					0.682						0.214
C_359_T	2	0.224											0.205
C_363_T	2															0.213				0.238
C_3655_G	2							0.284											0.303
C_3658_T	2							0.311											0.306
C_3663_A	2							0.244											0.226
C_3669_G	2							0.303											0.282
C_3722_A	2					0.276											0.4
C_3725_G	2					0.307											0.461
C_3746_A	2								0.221			0.274
C_3749_T	2												0.307				0.235
C_3755_G	2		0.283											0.288
C_3889_T	2													0.238							0.22
C_3914_A	2						0.217											0.339
C_3917_A	2													0.211						0.212
C_3931_G	2													0.268				0.276
C_4053_T	2				0.2											0.209
C_41_T	2											0.208				0.42
C_4229_A	2		0.214														0.254
C_426_G	2				0.251											0.219
C_426_T	2												0.379						0.323
C_4398_T	2								0.256	0.204
C_4497_T	2						0.228									0.484
C_45_G	2		0.219	0.22
C_4632_T	2					0.762			0.201
C_47_G	2			0.216											0.216
C_4731_T	2								0.424											0.203
C_4762_G	2	0.2											0.206
C_4766_A	2	0.208															0.202
C_4793_G	2					0.221											0.207
C_4793_T	2										0.254		0.274
C_4796_T	2												0.226								0.223
C_4837_G	2								0.233											0.225
C_4849_G	2								0.244											0.229
C_4925_A	2			0.229											0.204
C_4925_T	2		0.226											0.302
C_4940_A	2			0.231											0.344
C_4940_G	2		0.213											0.258
C_4980_T	2								0.233						0.255
C_5029_A	2												0.21					0.21
C_5029_T	2									0.284											0.273
C_5039_G	2												0.2					0.224
C_5058_A	2				0.226								0.264
C_5068_A	2	0.524											0.406
C_5068_G	2		0.43											0.457
C_5085_T	2																0.333			0.224
C_5127_T	2												0.345						0.254
C_5217_A	2								0.212											0.241
C_5223_G	2								0.223											0.307
C_5239_A	2	0.212	0.259
C_5249_A	2	0.38											0.272
C_5249_T	2								0.243											0.233
C_5255_A	2						0.21											0.207
C_5358_T	2													0.209				0.242
C_539_T	2				0.229													0.211
C_5418_T	2			0.317	0.243
C_5507_G	2		0.364											0.324
C_5510_A	2		0.32											0.26
C_5556_T	2							0.201											0.328
[truncated: 654 more rows]

## Sheet: Table S9
Table S9- A complete list of Single Nucleotide Polymorphisms (SNPs) in saffron yellow mosaic virus populations with variant frequencies.
SNP	Occurrence	H01	H02	H03	H07	H08	H09	H10	H11	H12	H13	H14	H15	H16	H17	H18	H19	H20
C_5425_T	17	0.506	0.312	0.442	0.921	0.733	0.534	0.506	0.545	0.489	0.352	0.503	0.409	0.477	0.641	0.881	0.8	0.466
A_2_G	14	0.299	0.256	0.377		0.224	0.208		0.388	0.226	0.225	0.448	0.336		0.32	0.242	0.237	0.508
C_1_G	14	0.26	0.36	0.324		0.469	0.354	0.432		0.329	0.301	0.33	0.3		0.338	0.314	0.423	0.21
G_5048_A	13	0.222			0.863	0.597	0.408		0.728	0.281	0.313		0.239	0.737	0.339	0.936	0.887	0.207
A_9341_T	12	0.238	0.249	0.323	0.229	0.245				0.265	0.274	0.265		0.254	0.39	0.257	0.273
A_9319_C	11		0.272	0.241		0.271	0.201		0.241	0.204	0.302	0.22			0.398		0.262	0.24
A_9327_C	11		0.265	0.368	0.282	0.211			0.228		0.273	0.318			0.442	0.319	0.201	0.204
A_9331_T	11	0.236	0.247	0.247	0.265	0.276				0.221	0.278	0.25			0.461	0.299	0.276
G_6261_C	11	0.215	0.286	0.241	0.222	0.364				0.203	0.267				0.457	0.248	0.295	0.211
T_6254_G	11	0.303	0.228			0.262		0.245		0.281	0.226		0.202	0.272	0.2		0.291	0.285
T_7202_C	11	0.425	0.467	0.233		0.39				0.462	0.377	0.269	0.268		0.398	0.271	0.334
A_10_C	10	0.409	0.211				0.302	0.211	0.263	0.341	0.251		0.332	0.338				0.481
A_4039_C	10	0.242			0.272	0.305			0.234	0.201	0.223		0.277	0.236		0.325	0.325
A_4041_C	10	0.2			0.202	0.297		0.334	0.234		0.213		0.231			0.212	0.258	0.269
A_5_C	10	0.464	0.214			0.232		0.213		0.445	0.313		0.23	0.348			0.268	0.385
A_6253_G	10	0.363			0.33	0.266		0.34		0.312			0.209	0.284		0.359	0.258	0.32
A_9336_T	10	0.235		0.36		0.274	0.224	0.344		0.205		0.298			0.305		0.242	0.256
C_7210_G	10	0.36	0.36	0.207			0.237			0.362	0.337		0.213	0.242		0.29		0.281
A_15_C	9	0.451	0.256	0.258						0.339	0.28	0.261	0.264	0.259			0.201
A_16_G	9	0.287	0.261	0.34					0.207	0.343	0.27	0.346			0.315	0.211
A_2_C	9	0.237	0.209					0.414	0.204		0.314		0.267	0.373	0.207	0.244
A_4245_C	9	0.254	0.204	0.235			0.224				0.206	0.243	0.272		0.289			0.267
A_5432_C	9	0.23					0.345	0.334	0.29	0.249	0.223		0.306	0.22				0.342
A_5783_C	9	0.217				0.299				0.207	0.201		0.203	0.324	0.205	0.226	0.282
A_6262_C	9	0.26	0.281		0.234					0.231	0.293		0.218		0.26	0.229	0.263
A_6271_T	9	0.599	0.318		0.473			0.201		0.542	0.306		0.211		0.312	0.503
A_6273_T	9	0.252	0.347		0.262					0.228	0.323	0.35		0.202	0.321	0.281
A_710_C	9	0.293	0.276	0.255						0.263	0.217	0.265		0.201	0.225		0.253
A_7205_C	9	0.32	0.365	0.258		0.38				0.306	0.323				0.33	0.211	0.338
A_7288_T	9				0.879	0.679	0.506			0.277	0.274		0.255	0.656		0.834	0.776
A_8_G	9	0.388	0.252	0.293				0.278		0.275	0.249	0.267			0.238	0.214
A_9323_G	9	0.384	0.291	0.272			0.242	0.4		0.366	0.326	0.219						0.221
A_9333_T	9	0.299	0.324	0.26		0.205				0.267	0.354	0.218		0.207	0.282
A_9339_T	9	0.323	0.229	0.202	0.253		0.21			0.278	0.256				0.417	0.284
C_11_A	9	0.279	0.214	0.326							0.285	0.335	0.226		0.256	0.23		0.209
C_4_A	9	0.522	0.302	0.233						0.486	0.309		0.225	0.206	0.235	0.228
C_63_A	9	0.297	0.406	0.39						0.3	0.346	0.26	0.219	0.283	0.21
G_6252_C	9	0.294	0.323		0.23	0.346				0.306	0.297				0.214	0.245	0.441
G_6281_T	9	0.443	0.202	0.397	0.315	0.239				0.284		0.271			0.245	0.345
G_7201_C	9	0.206	0.254			0.254					0.224	0.216	0.209		0.256	0.226	0.241
G_8773_C	9	0.239	0.202		0.256	0.353				0.208	0.264				0.208	0.266	0.337
G_9343_T	9	0.373	0.286	0.33		0.213				0.334	0.3	0.271		0.207	0.442
T_5421_A	9	0.253		0.206			0.223			0.221		0.204	0.29	0.225	0.218			0.211
T_6256_G	9	0.263	0.244		0.249			0.366	0.233	0.255				0.319		0.248		0.324
T_7357_A	9	0.206	0.328			0.234		0.335		0.205	0.308	0.259	0.246		0.268
A_1136_C	8	0.207		0.338		0.269		0.21		0.201	0.207	0.247			0.222
A_12_G	8		0.23	0.368						0.296	0.321	0.314	0.283		0.31			0.372
A_1879_G	8	0.268	0.213			0.206		0.293		0.261	0.223			0.324				0.392
A_356_C	8	0.208	0.329			0.274				0.249	0.274		0.236		0.247		0.333
A_3656_G	8		0.302	0.32					0.331	0.2	0.268	0.307	0.284		0.327
A_4042_C	8		0.201		0.38	0.45					0.2		0.248	0.305		0.412	0.408
A_4240_C	8	0.212					0.252	0.206		0.248			0.212	0.206	0.264			0.335
A_4268_G	8	0.237			0.202	0.248			0.217	0.264				0.216		0.231	0.319
A_7204_G	8	0.289	0.273			0.22				0.284	0.254	0.2	0.204					0.263
A_7225_T	8	0.265	0.255			0.234				0.244			0.221		0.237	0.269	0.214
A_9323_C	8	0.284				0.315			0.318	0.234	0.204			0.27	0.249		0.289
C_1506_T	8				0.812	0.559	0.361				0.399		0.313	0.786		0.742	0.71
C_25_G	8	0.337	0.227	0.315		0.248				0.202	0.27	0.272					0.298
C_375_T	8	0.22	0.221				0.632	0.223		0.242	0.202		0.586	0.23
C_4581_T	8				0.941	0.703	0.702			0.22	0.336			0.648		0.843	0.814
C_4757_G	8					0.227	0.239						0.267	0.36	0.222	0.219	0.246	0.316
C_6265_T	8	0.42			0.376	0.375				0.382				0.209		0.425	0.392	0.209
C_7846_T	8		0.307	0.2		0.227	0.514	0.376		0.219	0.235		0.316
C_85_G	8	0.24	0.311	0.45						0.27	0.296	0.34	0.228		0.323
C_9338_T	8	0.354	0.235					0.306		0.324	0.248	0.348			0.367			0.243
G_6261_T	8	0.395			0.21	0.32		0.249		0.382						0.222	0.391	0.224
G_7203_C	8	0.283	0.299			0.231			0.234	0.268	0.236				0.234	0.206
G_9322_C	8	0.266	0.229		0.25				0.226	0.26	0.258				0.265	0.272
G_9324_T	8	0.36		0.306		0.231	0.204			0.329		0.293					0.215	0.224
G_9340_T	8	0.43		0.26				0.238		0.382	0.227	0.222	0.212	0.23
T_1137_C	8	0.236	0.299	0.235			0.423		0.228		0.29	0.204			0.21
T_4047_G	8	0.262			0.267			0.502		0.294			0.232	0.394		0.317		0.413
T_5433_G	8		0.245	0.276		0.265		0.215			0.232	0.211	0.246		0.274
T_5493_A	8	0.245	0.229	0.222						0.272	0.275	0.222	0.317		0.298
T_6251_C	8	0.302	0.202	0.202		0.236				0.265				0.224		0.203	0.296
T_7377_G	8	0.314	0.318			0.286				0.313	0.279			0.235	0.312		0.254
T_82_G	8	0.226	0.284	0.213				0.234		0.23	0.277			0.205	0.311
T_83_C	8	0.217	0.417				0.427	0.248		0.211	0.394			0.249				0.225
A_1873_T	7	0.212			0.308	0.26				0.205						0.38	0.206	0.208
A_1896_T	7	0.206	0.262		0.299					0.209	0.268			0.26		0.384
A_2427_G	7					0.462	0.637	0.348					0.245	0.281	0.235		0.402
A_2576_G	7		0.221	0.265	0.218						0.21	0.268	0.243			0.245
A_3_G	7		0.245	0.329			0.204	0.261	0.333			0.347			0.279
A_353_C	7		0.325			0.247				0.203	0.285		0.372			0.245	0.298
A_3643_G	7		0.204	0.408		0.203			0.321			0.365	0.309		0.3
A_392_C	7	0.305	0.216			0.273				0.328			0.314			0.205	0.214
A_394_G	7	0.298				0.233		0.208		0.289			0.265				0.223	0.212
A_397_G	7	0.348	0.354					0.252		0.33			0.275			0.302		0.233
A_4041_G	7				0.344	0.264		0.224					0.265	0.208		0.338	0.3
A_4056_G	7	0.227	0.253			0.204		0.579		0.238	0.262			0.22
A_4267_C	7	0.21	0.202							0.214	0.203			0.334		0.218		0.202
A_5_G	7	0.232		0.279			0.235	0.303				0.218	0.255		0.253
A_5413_C	7	0.2	0.261	0.209			0.206	0.235			0.224							0.263
A_5414_C	7		0.349	0.246						0.22	0.322	0.212		0.215	0.222
A_5431_C	7			0.243		0.246	0.202		0.224			0.241	0.279	0.236
A_6_G	7			0.287			0.25	0.231				0.311			0.302	0.279		0.379
A_6260_C	7	0.256			0.352	0.249				0.215					0.247	0.374	0.216
A_6260_G	7	0.236	0.212					0.217		0.26			0.219	0.383				0.334
A_6260_T	7	0.343	0.226			0.346		0.327		0.305	0.212						0.456
A_6273_G	7	0.305	0.222			0.464		0.255		0.264	0.22						0.499
A_6622_G	7	0.237	0.209					0.2	0.47	0.247	0.205				0.391
A_7841_T	7		0.317			0.224			0.253	0.23		0.231	0.311	0.203
A_9331_G	7	0.313	0.223			0.208		0.365	0.264	0.252	0.247
A_9333_C	7	0.227	0.211	0.216						0.215	0.209	0.223			0.21
A_9337_T	7	0.335	0.218		0.277					0.294	0.252				0.2	0.293
C_1_A	7	0.427		0.203						0.317	0.255	0.238				0.367		0.253
C_14_G	7		0.211	0.412								0.346			0.298	0.246	0.213	0.215
C_4038_G	7	0.2			0.249	0.301		0.206					0.223			0.256	0.259
C_4058_T	7				0.397	0.362		0.288					0.218	0.221		0.43	0.285
C_5508_G	7	0.26		0.279					0.226	0.293		0.257	0.203		0.248
C_7_A	7	0.582								0.544	0.272		0.242		0.239	0.418		0.447
C_7212_T	7	0.446	0.277				0.374	0.402		0.347					0.212	0.284
C_755_G	7				0.316	0.317							0.272	0.245		0.398	0.286	0.203
C_77_A	7	0.324	0.236	0.276						0.303	0.209	0.224	0.204
C_88_A	7	0.333	0.309	0.377						0.332	0.326	0.339	0.347
G_355_C	7		0.26			0.259					0.239		0.25	0.203		0.43	0.328
G_3634_A	7		0.259	0.372						0.21	0.253	0.38	0.312		0.276
G_3644_A	7		0.378	0.262						0.21	0.355	0.283	0.272		0.351
G_4046_C	7		0.295			0.494					0.293		0.239			0.211	0.478	0.349
G_4052_C	7		0.283	0.207		0.566					0.249					0.223	0.419	0.325
G_408_A	7				0.392	0.216	0.5	0.244	0.269				0.207			0.225
G_4316_A	7	0.286	0.234	0.201						0.28		0.208	0.213		0.247
G_4758_T	7	0.308			0.213	0.282				0.225			0.213			0.31	0.308
G_5427_C	7	0.245	0.208				0.242	0.234		0.225	0.21							0.234
G_6272_T	7	0.277			0.245			0.207		0.256					0.244	0.283		0.373
G_6280_T	7	0.506	0.302							0.362	0.278	0.337		0.226	0.207
G_8089_A	7				0.901	0.531					0.345		0.307	0.615		0.867	0.795
G_9334_T	7			0.364	0.226			0.223	0.235			0.343			0.207	0.297
T_1629_A	7	0.211		0.277		0.311		0.296				0.236					0.225	0.209
T_360_G	7	0.226	0.281					0.424		0.271	0.258					0.327		0.235
T_4045_C	7				0.315	0.598		0.438					0.233	0.316		0.294	0.514
T_4048_G	7		0.228		0.317						0.213		0.283	0.325		0.365		0.472
T_4227_A	7	0.314				0.341	0.355	0.512					0.255				0.251	0.395
T_4264_C	7	0.214			0.254				0.2	0.256		0.236		0.267		0.297
T_533_C	7	0.222	0.21			0.287		0.331			0.205				0.276		0.243
T_5415_A	7	0.281	0.396				0.239			0.264	0.33		0.313					0.267
T_5423_G	7		0.208	0.273					0.244		0.215	0.267	0.421					0.219
T_5505_G	7	0.379		0.306						0.397	0.259	0.287	0.337		0.349
T_6254_C	7				0.206	0.248		0.253	0.274					0.202		0.234	0.299
T_6255_C	7		0.226			0.245				0.24	0.21			0.228	0.235		0.316
T_6264_C	7			0.238	0.274	0.402									0.208	0.288	0.38	0.288
T_6266_G	7	0.212			0.267			0.37		0.201				0.481		0.253	0.209
T_6274_G	7	0.24	0.252			0.205					0.254			0.235			0.274	0.213
T_7358_C	7		0.282			0.205		0.321			0.256			0.509	0.211		0.22
T_7362_A	7	0.228	0.302			0.245				0.233	0.293			0.3			0.208
T_756_C	7				0.264	0.291			0.355					0.212		0.335	0.267	0.272
T_9321_C	7		0.215	0.204		0.345		0.21			0.21				0.348		0.293
A_106_G	6	0.228	0.227						0.229	0.227	0.219				0.336
A_12_C	6	0.25	0.265						0.246				0.231	0.33				0.228
A_1878_C	6	0.252	0.276			0.26				0.255	0.274							0.339
A_22_G	6	0.309	0.2							0.212	0.266				0.21	0.282
A_2578_C	6	0.256			0.2	0.26			0.222	0.217						0.202
A_4049_C	6		0.296		0.446	0.412					0.286					0.439	0.357
A_4053_G	6				0.3	0.248		0.397						0.316		0.304		0.256
A_4053_T	6				0.403	0.358		0.332					0.316			0.474	0.29
A_4063_T	6				0.327	0.389		0.319								0.422	0.329	0.384
A_4065_T	6					0.376		0.377					0.363			0.302	0.277	0.326
A_4743_G	6	0.246			0.205				0.235	0.208						0.296		0.334
A_5411_C	6		0.315	0.205					0.237		0.295		0.219		0.234
A_5416_G	6		0.265				0.294			0.216	0.243			0.212				0.298
A_5418_C	6	0.221	0.318							0.275	0.323		0.218	0.237
A_5419_G	6	0.241					0.243			0.322		0.202	0.274					0.315
A_5430_C	6					0.231	0.267	0.244					0.219	0.209				0.272
A_5851_C	6	0.247	0.258	0.209						0.293	0.251				0.238
A_5854_C	6		0.261	0.252		0.241					0.241	0.291					0.239
A_5860_T	6	0.245	0.309	0.348						0.291	0.301	0.309
A_5861_T	6		0.228	0.279						0.208	0.211	0.264			0.265
A_5876_T	6	0.211	0.245	0.212						0.267	0.22	0.205
A_6_C	6		0.306					0.345			0.31		0.261	0.393				0.251
A_6269_T	6	0.456				0.243		0.268		0.378							0.247	0.236
A_7199_C	6	0.273	0.303							0.295	0.265		0.238		0.213
A_7206_C	6	0.216	0.373	0.28							0.324				0.204	0.26
A_7208_C	6		0.268			0.459					0.222	0.224			0.227		0.391
A_7208_G	6		0.211	0.219							0.212		0.295	0.214		0.235
A_7213_G	6	0.253	0.218			0.254				0.228				0.3			0.239
A_7368_G	6		0.315			0.269					0.309			0.266	0.292		0.234
A_7840_G	6		0.383			0.439		0.467	0.223		0.22			0.303
A_7842_T	6		0.325		0.293	0.351		0.35		0.254			0.382
A_8_C	6	0.224								0.312			0.246	0.362		0.293		0.422
A_8614_C	6		0.231	0.223							0.252	0.213			0.331			0.226
A_8769_C	6	0.219	0.202			0.488				0.211	0.224						0.466
A_9327_G	6		0.231					0.268	0.359		0.261		0.205	0.271
A_9327_T	6	0.511				0.276		0.231		0.462						0.206	0.25
A_9329_T	6	0.372			0.231	0.218				0.353					0.279	0.234
A_9336_C	6		0.219	0.263					0.303		0.247	0.277			0.222
A_9337_G	6		0.252					0.241		0.208	0.276			0.456	0.233
C_1_T	6			0.216			0.313		0.438					0.245	0.239			0.418
C_1630_G	6			0.258		0.354	0.208					0.214					0.256	0.26
C_4055_T	6					0.25		0.357			0.208			0.267		0.218		0.243
C_4061_A	6				0.287			0.241	0.2				0.291	0.276		0.29
C_4236_G	6				0.236	0.425							0.29			0.353	0.402	0.235
C_4757_T	6	0.31				0.207	0.201			0.216							0.232	0.217
C_4764_T	6	0.243				0.31	0.461								0.244	0.218	0.349
C_71_A	6	0.225	0.205	0.356								0.272			0.217			0.205
C_7370_G	6		0.217			0.249		0.213			0.22				0.25		0.246
C_766_T	6					0.429				0.204			0.265	0.207		0.243	0.244
C_8787_T	6				0.217	0.226	0.529									0.217	0.221	0.234
C_9328_T	6	0.358				0.28				0.342				0.246			0.249	0.262
G_1869_T	6	0.245			0.224	0.256				0.276						0.406	0.246
G_4068_T	6				0.449	0.324							0.225	0.242		0.54	0.202
G_4237_C	6					0.206		0.225					0.249	0.231	0.22		0.204
G_4249_A	6			0.23						0.272		0.21	0.279	0.277		0.218
G_4255_C	6		0.266	0.201							0.305	0.289		0.25	0.214
G_542_C	6				0.326		0.345	0.215							0.205	0.468		0.527
G_5796_T	6					0.242					0.203		0.254	0.212		0.205	0.244
G_6259_C	6		0.277			0.318					0.273	0.311					0.331	0.326
G_6259_T	6	0.24			0.253	0.217		0.216								0.274	0.238
G_6493_C	6		0.304	0.34					0.274		0.316	0.284			0.259
G_6496_C	6		0.255	0.374					0.222		0.275	0.294			0.289
G_7215_C	6		0.259	0.341							0.25	0.265	0.215		0.278
G_7359_C	6	0.26	0.434					0.246		0.245	0.418			0.215
G_8141_A	6				0.9	0.609					0.333			0.818		0.871	0.813
G_9326_T	6	0.291		0.321						0.296		0.288			0.239	0.23
T_1143_C	6		0.299	0.27		0.2			0.218		0.321			0.282
T_13_A	6	0.314	0.228							0.237	0.257		0.237			0.358
T_13_C	6	0.256					0.214			0.22			0.273	0.312				0.209
T_1631_G	6			0.255		0.331		0.313	0.22								0.238	0.216
T_1884_C	6		0.299			0.292					0.305	0.205		0.242				0.325
T_1885_G	6	0.212			0.295			0.261						0.312		0.367		0.336
T_2573_A	6	0.279		0.23	0.286					0.274			0.221			0.262
T_2588_C	6	0.387	0.204		0.292					0.339	0.221					0.304
T_3652_C	6		0.287	0.23			0.728	0.306			0.257	0.239
T_400_G	6	0.316						0.268		0.298			0.242			0.283		0.296
T_4045_G	6		0.225		0.264			0.261			0.256					0.297		0.236
T_4050_G	6				0.458			0.613		0.216						0.484	0.226	0.352
T_4223_A	6				0.507	0.322		0.556								0.441	0.243	0.227
T_4260_C	6	0.201	0.223							0.202	0.263			0.322			0.217
T_4312_C	6		0.222		0.415	0.301					0.33				0.245	0.517
T_5495_C	6	0.229	0.226					0.251	0.248	0.226	0.295
T_5504_C	6	0.229							0.282	0.243			0.359	0.24	0.284
T_6255_G	6	0.308						0.244		0.254	0.214			0.237				0.237
T_6257_G	6				0.328			0.338					0.256	0.244		0.348		0.275
T_6498_C	6		0.218	0.455					0.209		0.211	0.416			0.292
T_6554_G	6		0.404	0.237		0.215					0.353	0.234			0.236
T_6561_G	6	0.211	0.2			0.212				0.206	0.206						0.227
T_7211_C	6			0.239		0.284						0.297			0.32	0.285	0.218
T_73_A	6	0.346	0.391					0.209		0.326	0.373				0.22
T_7364_C	6	0.311	0.414					0.309		0.31	0.39			0.278
T_761_C	6				0.249	0.369						0.222		0.243		0.277	0.237
T_81_A	6	0.247	0.289							0.234	0.28			0.208			0.206
T_81_C	6	0.211		0.274			0.386	0.206		0.201				0.263
A_100_G	5		0.375	0.213							0.373	0.221			0.33
A_103_G	5		0.337	0.222					0.207		0.315	0.213
A_1621_T	5				0.232	0.333			0.215							0.319	0.225
A_1854_G	5				0.208			0.251						0.223		0.339		0.216
A_1881_C	5		0.261		0.258						0.263			0.229		0.288
A_2076_G	5		0.288				0.507				0.308			0.213				0.229
A_23_G	5	0.358		0.215						0.209		0.223					0.203
A_2424_G	5				0.272	0.212		0.246							0.258	0.261
A_2425_C	5	0.2				0.498								0.263		0.521	0.452
A_2448_T	5				0.491	0.494							0.24			0.521	0.363
A_2595_G	5	0.381						0.207		0.342					0.255	0.243
A_2915_G	5	0.23	0.249							0.245	0.219				0.436
A_3_C	5							0.371			0.208		0.312	0.361				0.205
A_3059_T	5		0.276	0.205	0.314						0.288			0.234
A_3096_G	5		0.269				0.415	0.218			0.23			0.32
A_352_C	5		0.243			0.233					0.217		0.28				0.278
A_3564_G	5		0.238	0.207			0.455	0.231			0.247
A_359_C	5		0.327			0.26					0.269					0.256	0.321
A_3659_G	5		0.298	0.24							0.259	0.248			0.248
A_368_T	5		0.329		0.524						0.293		0.254			0.301
A_4042_G	5					0.238		0.573						0.205			0.203	0.254
A_4063_G	5				0.33	0.326		0.255								0.332	0.225
A_407_G	5	0.264					0.246	0.205	0.281	0.273
A_410_T	5	0.271						0.224	0.21	0.24								0.219
A_415_T	5	0.372						0.242		0.315			0.243			0.223
A_4224_G	5				0.208	0.265										0.315	0.268	0.264
A_4228_C	5				0.3			0.497						0.283		0.325		0.26
A_4233_G	5				0.281	0.406		0.432					0.344				0.312
A_4242_C	5	0.241					0.206	0.222					0.275					0.238
A_4754_C	5					0.322	0.239		0.292								0.33	0.379
A_4768_T	5	0.399								0.354					0.237	0.275	0.215
A_4773_T	5	0.389					0.288			0.301							0.231	0.253
A_4776_T	5	0.378					0.221			0.281					0.301	0.355
A_4778_T	5	0.375				0.236				0.303						0.246	0.278
A_4957_G	5		0.319	0.229			0.691				0.305			0.308
A_4965_T	5		0.313	0.208							0.3			0.262	0.234
A_4967_T	5		0.381	0.313							0.372	0.21			0.239
A_5429_C	5		0.203					0.379		0.245				0.271				0.241
A_5492_G	5			0.292					0.274			0.258	0.269		0.27
A_5501_C	5	0.335		0.231				0.203		0.369		0.209
A_5852_G	5		0.224					0.237			0.22		0.208	0.251
A_5856_T	5	0.202	0.201	0.22						0.221		0.21
A_5860_C	5		0.217	0.209		0.245						0.222					0.241
A_5870_T	5	0.225		0.271						0.281		0.36	0.209
A_6262_G	5		0.232			0.243		0.318						0.299			0.251
A_6262_T	5	0.341				0.264				0.316				0.209				0.337
A_6267_G	5		0.31				0.606				0.279			0.342			0.251
A_6268_G	5	0.386	0.374							0.336	0.356			0.247
A_6268_T	5	0.434						0.251		0.391					0.203			0.283
A_6497_G	5		0.225					0.247	0.267	0.201	0.228
A_6508_T	5			0.38						0.222	0.203	0.306			0.273
A_6618_C	5	0.282	0.263					0.362		0.295	0.244
A_6620_C	5	0.213	0.314	0.204				0.268			0.307
A_7361_C	5		0.231					0.32			0.22		0.219	0.464
A_7366_G	5		0.306								0.279	0.2	0.239		0.241
A_7368_C	5		0.231					0.337			0.206		0.33	0.255
A_7371_C	5		0.237					0.208			0.203		0.32	0.457
A_758_C	5				0.312	0.29							0.223			0.388	0.23
A_758_G	5				0.233			0.229	0.255							0.298		0.236
A_763_G	5						0.21	0.261					0.27	0.302				0.331
A_7843_T	5		0.206					0.203	0.271	0.279			0.282
A_7988_G	5		0.267	0.274							0.206	0.218	0.254
A_8609_G	5							0.248	0.219				0.296	0.254				0.242
A_8615_G	5		0.215					0.299			0.219			0.215				0.239
A_8770_C	5	0.264				0.343				0.22	0.212						0.35
A_90_G	5		0.281	0.289					0.423		0.253	0.303
A_9329_G	5		0.302					0.248			0.35			0.241		0.207
A_9339_C	5			0.277					0.305			0.233			0.28			0.204
A_9339_G	5	0.266	0.292							0.228	0.321			0.284
A_9346_T	5	0.266	0.23								0.21				0.476	0.203
A_96_G	5		0.269	0.213							0.249		0.328		0.292
C_1887_T	5	0.226					0.514			0.227				0.442				0.336
C_19_G	5					0.217			0.213		0.252				0.225		0.261
C_3561_T	5		0.201			0.33	0.479						0.201	0.21
C_3640_A	5		0.332	0.309						0.228	0.322	0.294
C_369_G	5		0.26		0.619			0.216			0.231			0.208
C_4043_G	5				0.245			0.4						0.221		0.29		0.227
C_4043_T	5				0.287	0.24							0.209			0.288	0.299
C_405_T	5	0.297			0.218		0.625			0.257						0.285
C_4060_G	5					0.347		0.347						0.272		0.203	0.335
C_4061_G	5		0.205			0.329				0.214	0.201						0.349
C_4067_G	5				0.464	0.391										0.532	0.273	0.37
C_4232_G	5				0.216		0.24						0.225			0.324		0.283
C_4756_G	5	0.216			0.236		0.226									0.334		0.226
C_4760_G	5	0.229			0.205		0.256									0.321		0.21
C_4760_T	5	0.257				0.309								0.241		0.206	0.35
C_5424_G	5		0.288	0.24			0.22				0.228							0.285
C_5425_A	5	0.247					0.203	0.339		0.285								0.248
C_5484_A	5	0.293		0.356						0.347		0.352	0.275
C_6258_G	5	0.313			0.245			0.367		0.258						0.263
C_65_A	5	0.251						0.231		0.212					0.28			0.2
C_6621_G	5	0.211	0.223						0.235		0.212				0.212
C_6947_T	5	0.316		0.25						0.29		0.229			0.265
C_7_G	5			0.322					0.25			0.332			0.217		0.219
C_7107_T	5					0.275	0.578	0.271		0.577		0.678
C_7223_G	5		0.231			0.37				0.207						0.219	0.308
C_8668_A	5				0.73	0.77					0.38			0.312		0.796
C_9_G	5			0.447							0.219	0.397			0.272	0.284
C_9328_G	5	0.345						0.269		0.293				0.241		0.237
C_9330_T	5	0.482	0.221							0.425	0.255					0.225
C_9335_G	5		0.227						0.27		0.268			0.501	0.228
C_9335_T	5	0.367	0.288	0.205						0.333	0.306
G_1635_A	5	0.228		0.275		0.212		0.304				0.21
G_2426_C	5					0.568		0.277	0.388				0.21				0.475
G_2811_A	5				0.637	0.602					0.317			0.306		0.678
G_3558_C	5		0.272			0.236		0.318			0.269		0.202
G_3637_A	5			0.247						0.246		0.263	0.321		0.248
G_4051_C	5				0.245	0.339										0.3	0.325	0.213
G_4052_T	5	0.242			0.398					0.215						0.392	0.21
G_4062_A	5					0.44	0.777	0.296									0.29	0.269
G_4062_T	5	0.228						0.255		0.266			0.352	0.2
G_4258_A	5	0.2			0.375				0.2	0.207						0.427
G_4331_A	5	0.261		0.202						0.229		0.214			0.224
G_4755_C	5				0.348	0.252									0.233	0.51	0.282
G_5422_A	5		0.28	0.234						0.227	0.281	0.21
G_5488_A	5	0.306		0.259				0.23		0.353		0.247
G_549_A	5				0.369	0.237									0.284	0.497	0.215
G_5784_C	5		0.274			0.279					0.292				0.206		0.273
G_70_A	5	0.203	0.339	0.398							0.295	0.278
G_7215_T	5	0.31	0.219			0.207				0.288						0.38
G_7369_C	5	0.216	0.246							0.217	0.233			0.479
G_7372_C	5	0.24	0.302					0.305		0.233	0.291
G_9324_C	5		0.25			0.261					0.254				0.299		0.24
G_9345_T	5	0.263	0.219							0.209	0.243			0.209
T_13_G	5									0.26		0.206	0.216		0.2	0.216
T_1857_G	5	0.218				0.278		0.332		0.245							0.31
T_2428_C	5					0.449		0.305	0.211					0.281			0.414
T_2577_A	5	0.378	0.217							0.361	0.22					0.304
T_2584_G	5	0.264			0.215					0.216					0.254	0.25
T_2893_A	5	0.262	0.286							0.216	0.217		0.211
T_358_G	5		0.374					0.204			0.329					0.248		0.262
T_362_C	5		0.33			0.234					0.281	0.211					0.28
T_3636_C	5		0.278				0.599	0.23			0.25	0.222
T_3639_G	5		0.223	0.205					0.353		0.219	0.201
T_3648_C	5		0.244				0.704		0.398		0.217		0.315
T_365_C	5		0.287			0.242					0.259	0.208					0.299
T_3653_G	5		0.3	0.22							0.262	0.233			0.365
T_3981_G	5	0.206					0.76	0.332	0.238	0.213
T_402_G	5	0.246						0.269	0.212	0.232			0.215
T_4044_G	5					0.28		0.292					0.321	0.351				0.234
T_4047_C	5				0.313	0.221										0.316	0.206	0.214
T_4054_G	5							0.229					0.366	0.494			0.207	0.259
T_4064_G	5					0.365							0.229	0.243		0.281	0.271
T_4234_C	5					0.235		0.222						0.289			0.246	0.303
T_4234_G	5				0.221	0.235	0.208						0.252			0.341
T_4248_G	5	0.268	0.228	0.207								0.306	0.216
T_4321_A	5	0.304		0.407						0.244		0.373			0.23
T_4322_A	5	0.338	0.212	0.229						0.299		0.213
T_4761_G	5	0.255			0.202					0.224				0.226		0.314
T_5031_G	5		0.26	0.232							0.224	0.219			0.452
T_5417_A	5	0.261					0.273		0.233	0.256								0.428
T_5423_C	5	0.218	0.335					0.287			0.286			0.28
T_5426_C	5	0.246					0.375			0.224				0.308				0.28
T_5499_G	5		0.206	0.407							0.254	0.397			0.202
T_5503_C	5	0.212		0.363						0.254	0.231	0.337
T_5503_G	5	0.244							0.267	0.241				0.225	0.221
T_5609_G	5		0.235	0.273							0.23	0.275			0.23
T_6270_C	5					0.349						0.281			0.207		0.281	0.208
T_6279_G	5	0.356				0.375		0.239		0.253							0.29
T_6553_C	5	0.201	0.382							0.209	0.326			0.231
T_72_A	5	0.305	0.268	0.221						0.265	0.241
T_7376_G	5	0.265	0.395							0.282	0.379				0.306
T_74_C	5		0.281				0.263	0.286			0.245			0.264
T_750_G	5				0.237	0.321			0.203							0.317	0.277
T_7839_G	5		0.451	0.215					0.202		0.288			0.22
T_84_C	5	0.281	0.4							0.286	0.35			0.25
T_8619_G	5		0.211					0.244			0.216		0.202	0.268
T_8621_C	5		0.274				0.603				0.277		0.214					0.267
T_8820_A	5				0.749	0.657					0.429			0.338		0.834
T_8852_G	5		0.248	0.217							0.228	0.225			0.201
T_92_A	5		0.215	0.207					0.208		0.205	0.212
T_9321_G	5		0.226	0.305							0.263	0.289						0.218
A_1146_C	4		0.2	0.221							0.225				0.217
A_1499_G	4					0.342				0.472		0.697			0.264
A_15_G	4									0.277		0.202	0.23		0.265
A_1633_G	4				0.262	0.213										0.341		0.223
A_17_G	4	0.236								0.235					0.26	0.33
A_18_C	4	0.425								0.299				0.316		0.259
A_1848_G	4					0.258		0.207									0.242	0.212
A_1851_G	4				0.243			0.213								0.381		0.205
A_1880_G	4		0.203								0.226			0.324				0.337
A_1881_T	4					0.262										0.202	0.203	0.372
A_1883_G	4				0.285								0.222	0.475		0.334
A_1890_T	4				0.322	0.239								0.228		0.387
A_1897_T	4	0.202								0.2				0.24				0.345
A_2073_C	4		0.283	0.236							0.22	0.246
A_2073_G	4					0.223		0.256					0.257	0.22
A_2406_G	4		0.237	0.33			0.693								0.216
A_2424_C	4					0.258			0.258								0.238	0.218
A_2433_G	4				0.463			0.346	0.2							0.496
A_2591_C	4	0.366			0.243					0.323						0.28
A_2903_C	4		0.3				0.22				0.262		0.249
A_3062_G	4		0.285		0.227						0.246			0.25
A_3066_G	4		0.236						0.227		0.22			0.212
A_3066_T	4	0.216	0.207	0.202			0.403
A_3070_C	4		0.27		0.218					0.214	0.229
A_3071_G	4		0.301		0.213						0.236			0.206
A_3074_G	4				0.213					0.253				0.271				0.215
A_3075_G	4		0.274								0.247			0.232				0.216
A_3079_T	4		0.263		0.201					0.205	0.215
A_3088_T	4		0.244							0.29	0.227			0.248
A_3089_T	4		0.268		0.226					0.248	0.25
A_3103_T	4		0.259					0.235		0.205	0.227
A_3104_T	4		0.259							0.269	0.218			0.335
A_3570_T	4		0.24			0.207					0.227			0.23
A_3598_C	4		0.285							0.243	0.275			0.202
A_3638_C	4		0.215								0.207		0.284	0.217
A_3638_T	4			0.292					0.421			0.288			0.224
A_372_G	4		0.34								0.298		0.216	0.263
A_398_G	4	0.2						0.225		0.204						0.212
A_4010_C	4	0.203	0.265							0.206	0.231
A_4033_G	4					0.214		0.279							0.238		0.207
A_404_G	4				0.274		0.203		0.269				0.223
A_404_T	4	0.318						0.238		0.318			0.217
A_4049_T	4					0.354										0.243	0.284	0.397
A_407_C	4	0.303							0.207	0.3			0.244
A_411_T	4	0.46						0.276		0.43						0.251
A_4220_T	4				0.209	0.429										0.315	0.398
A_4229_G	4					0.321	0.299										0.272	0.431
A_4231_C	4				0.347									0.25		0.439		0.245
A_425_G	4	0.279			0.357					0.233						0.218
A_4252_C	4			0.21								0.316		0.269	0.216
A_4257_C	4			0.209					0.225			0.274		0.374
A_4741_T	4	0.258			0.214											0.238		0.23
A_4753_G	4					0.235							0.215	0.307			0.21
A_4762_C	4					0.243	0.259										0.28	0.275
A_4952_C	4		0.361								0.357	0.263			0.247
A_4956_C	4		0.286	0.228							0.273				0.296
A_4963_G	4		0.344						0.213		0.327			0.277
A_4963_T	4		0.262	0.222							0.255				0.236
A_4964_G	4		0.239				0.622				0.219			0.224
A_5041_G	4		0.204	0.219								0.203			0.222
A_5090_C	4				0.259	0.3										0.319	0.261
A_5414_G	4		0.242	0.257							0.216							0.221
A_5419_C	4		0.331					0.217			0.259			0.251
A_543_G	4				0.323		0.417									0.459		0.497
A_5430_G	4	0.236	0.292							0.217	0.281
A_5431_G	4	0.2	0.211								0.219				0.214
A_5487_T	4			0.22				0.202	0.406			0.204
A_5491_G	4			0.25						0.21		0.259	0.309
A_5498_C	4	0.255						0.213		0.251				0.291
A_5501_G	4			0.249					0.272			0.261			0.21
A_5786_C	4					0.291		0.299						0.222			0.283
A_5787_C	4		0.263								0.279				0.219	0.256
A_5788_T	4					0.277							0.285	0.3			0.274
A_5789_G	4										0.206		0.297	0.343		0.213
A_5804_G	4		0.22			0.2		0.273			0.24
A_5849_C	4		0.262	0.212							0.247	0.217
A_5852_T	4	0.28	0.226							0.264	0.207
A_5853_G	4		0.375					0.216		0.208	0.348
A_5869_T	4		0.268	0.22							0.246	0.275
A_5872_T	4		0.242	0.287							0.217	0.273
A_5942_G	4	0.202		0.316						0.232		0.291
A_6267_C	4					0.219						0.384			0.254			0.271
A_6268_C	4			0.415								0.324			0.24			0.215
A_6269_C	4			0.276	0.295							0.223				0.31
A_6269_G	4	0.256	0.359								0.353			0.284
A_6276_C	4	0.353	0.228							0.262	0.222
A_6489_C	4	0.275								0.264	0.202				0.43
A_6497_C	4		0.21	0.308								0.299			0.292
A_6503_G	4		0.234								0.223			0.208	0.209
A_6507_C	4		0.21	0.43								0.312			0.214
A_6611_C	4		0.21					0.238	0.242					0.263
A_6611_G	4		0.21	0.264								0.214			0.328
A_6614_C	4		0.303					0.231	0.449		0.298
A_6616_C	4		0.29						0.284		0.279			0.262
A_6618_G	4		0.227				0.552		0.282		0.221
A_6774_T	4				0.391	0.294	0.468									0.453
A_6929_C	4	0.213								0.21	0.203				0.275
A_711_G	4	0.279					0.2			0.211				0.219
A_714_G	4	0.269					0.218	0.209		0.215
A_7197_C	4	0.203	0.205	0.216							0.22
A_7206_G	4	0.214								0.252				0.205		0.239
A_7213_T	4		0.276								0.223				0.251	0.278
A_7216_G	4		0.204			0.235					0.202			0.263
A_7217_C	4	0.265		0.208						0.292					0.217
A_7217_T	4		0.383	0.23							0.334	0.295
A_7220_T	4		0.352			0.202					0.317	0.24
A_730_T	4	0.276					0.233			0.2								0.295
A_7360_C	4		0.31					0.206			0.289			0.461
A_7363_G	4			0.209								0.29	0.249		0.211
A_7366_C	4		0.302					0.292			0.292			0.47
A_7367_C	4		0.24					0.355			0.224			0.365
A_7371_G	4		0.331				0.566				0.333				0.373
A_7374_G	4		0.294			0.33					0.291						0.302
A_76_C	4		0.255								0.254		0.228	0.237
A_76_G	4		0.203	0.296								0.242			0.29
A_770_C	4				0.293							0.22				0.357		0.203
A_775_G	4					0.205		0.202						0.235		0.269
A_78_C	4	0.281						0.326		0.269				0.238
A_7834_T	4		0.273	0.269	0.227				0.232
A_7841_G	4				0.277	0.358	0.512	0.409
A_7848_C	4		0.281	0.268				0.277	0.225
A_80_C	4		0.37					0.26			0.334			0.285
A_8436_G	4		0.336				0.532				0.392				0.274
A_8607_G	4							0.25					0.243	0.209				0.245
A_8612_G	4	0.212						0.377						0.24				0.343
A_8780_G	4	0.247				0.235				0.218							0.224
A_8786_T	4	0.327				0.36				0.252							0.336
A_8789_G	4		0.238			0.267					0.286						0.281
A_89_C	4	0.303	0.352							0.281	0.344
A_91_T	4			0.229					0.5			0.21			0.295
A_9329_C	4			0.299			0.204					0.263			0.284
A_9336_G	4	0.313	0.285							0.273	0.305
C_11_G	4	0.338								0.257			0.224		0.241
C_1188_T	4					0.274	0.25			0.557		0.682
C_14_A	4	0.338								0.231	0.208		0.241
C_1630_A	4	0.308			0.273					0.256						0.349
C_1641_A	4	0.269						0.211		0.239								0.207
C_1863_A	4					0.21		0.272									0.213	0.217
C_1900_T	4				0.281	0.224								0.294		0.38
C_2217_T	4					0.212	0.565			0.512		0.625
C_2430_G	4	0.215						0.547						0.214		0.52
C_2443_T	4					0.433		0.51									0.329	0.292
C_2892_A	4	0.203	0.252										0.285		0.326
C_3069_G	4		0.244								0.223			0.231				0.202
C_369_T	4				0.238			0.204								0.251		0.208
C_4_G	4											0.251	0.234		0.294			0.211
C_403_G	4	0.285						0.274	0.361	0.268
C_4040_G	4				0.261			0.5	0.213							0.28
C_405_A	4	0.212			0.264				0.392	0.227
C_4055_A	4				0.535				0.209							0.546	0.261
C_4060_A	4				0.288								0.285			0.297		0.263
C_418_T	4	0.349			0.296					0.271						0.237
C_420_A	4				0.392			0.246	0.231							0.207
C_4213_A	4				0.323	0.306										0.371	0.274
C_4232_A	4					0.412		0.204									0.359	0.278
C_4235_G	4					0.269	0.277										0.308	0.381
C_4271_G	4	0.227								0.232						0.203	0.219
C_4314_A	4		0.24	0.306							0.214	0.249
C_4318_A	4	0.338		0.209						0.272					0.261
C_4530_T	4					0.255	0.572			0.566		0.607
C_4759_G	4	0.217											0.263	0.222		0.205
C_4759_T	4					0.292	0.352										0.317	0.375
C_4764_G	4	0.282				0.223				0.237							0.234
C_4955_G	4		0.263								0.241	0.21		0.287
C_5027_G	4		0.225	0.217								0.215			0.303
C_5227_T	4	0.336	0.654				0.741	0.743
C_5376_A	4				0.202	0.206	0.697									0.267
C_5386_G	4		0.253			0.216					0.262						0.212
C_5424_A	4	0.216					0.237			0.228								0.216
C_5424_T	4			0.223			0.373	0.236	0.331
C_545_T	4				0.345	0.29										0.494	0.21
C_547_A	4				0.389	0.217		0.236								0.537
C_548_A	4					0.233	0.23	0.299								0.222
C_5496_G	4			0.376							0.241	0.358			0.407
C_5612_G	4		0.281	0.211							0.279	0.203
C_5855_T	4	0.276	0.221							0.287	0.212
C_5857_G	4		0.285								0.273		0.205	0.253
C_5859_G	4		0.356							0.212	0.33			0.221
C_5871_T	4			0.234			0.507			0.218		0.275
C_5920_A	4	0.219		0.283						0.228		0.258
C_6258_T	4	0.234					0.64									0.223		0.261
C_6278_T	4	0.294								0.258					0.222			0.358
C_6499_G	4	0.207		0.222				0.214		0.21
C_6545_A	4	0.232	0.394							0.288	0.308
C_6606_A	4	0.275	0.259							0.338	0.235
C_6610_A	4		0.295			0.216					0.282				0.294
C_6624_G	4		0.263						0.302		0.255				0.321
C_69_A	4	0.347		0.242				0.223		0.303
C_717_G	4	0.313						0.28		0.252				0.214
C_7223_T	4		0.214	0.323								0.249				0.241
C_7373_G	4		0.32			0.289					0.302						0.273
C_783_G	4				0.209	0.241										0.332		0.394
C_8771_G	4	0.215				0.274											0.252	0.232
C_9_A	4	0.434								0.31						0.227		0.4
C_9138_T	4					0.215				0.589		0.602	0.205
C_9318_G	4	0.314						0.274	0.214	0.277
C_9320_G	4							0.321	0.278					0.235	0.202
C_9325_T	4	0.328				0.275				0.304							0.247
C_9332_G	4		0.241						0.202		0.239			0.372
C_9335_A	4						0.224	0.234	0.234									0.245
C_9338_G	4		0.215						0.223		0.232			0.254
G_1627_A	4	0.222								0.223				0.226				0.219
G_1886_T	4	0.244				0.235		0.275		0.243
G_2078_T	4			0.219						0.239			0.217	0.274
G_2403_A	4	0.208	0.281								0.236				0.233
G_2431_C	4					0.504		0.255						0.204			0.442
G_2437_C	4				0.406	0.438										0.454	0.386
G_2438_T	4				0.47	0.456										0.48	0.346
G_2440_A	4					0.2		0.303								0.463		0.22
G_2582_A	4	0.261			0.226					0.218						0.244
G_2589_A	4	0.263			0.208					0.202						0.22
G_2902_A	4		0.321								0.27		0.298		0.309
G_2908_C	4	0.241	0.235					0.224		0.225
G_3085_T	4		0.309		0.229					0.243	0.252
G_3642_A	4		0.223	0.328								0.311			0.287
G_3645_C	4							0.206	0.208				0.281	0.211
G_3654_C	4		0.345	0.324							0.313	0.335
G_378_T	4		0.204										0.402			0.332	0.207
G_393_C	4	0.224				0.203			0.331	0.226
G_399_C	4	0.226			0.323	0.207			0.212
G_4029_T	4	0.21	0.232					0.238		0.225
G_4059_A	4					0.57		0.337	0.22								0.478
G_4059_T	4	0.208			0.446											0.463		0.351
G_406_C	4	0.219					0.219			0.218			0.295
G_408_T	4	0.406			0.206			0.209		0.364
G_419_T	4	0.228			0.279		0.2									0.226
G_4221_T	4				0.311	0.204										0.419		0.33
G_4230_C	4				0.24			0.205						0.293		0.36
G_4253_A	4		0.227								0.265			0.208		0.227
G_4269_C	4	0.2						0.245		0.208				0.293
G_4324_A	4	0.305	0.233							0.241					0.223
G_4758_C	4					0.257									0.215		0.277	0.233
G_4765_T	4	0.375					0.256			0.32								0.213
G_4945_C	4		0.212								0.205				0.223	0.233
G_4974_T	4		0.295	0.369							0.251	0.236
G_5497_C	4		0.232								0.286		0.346	0.271
G_5795_T	4	0.204	0.272					0.204			0.287
G_5802_T	4	0.212	0.267								0.294					0.211
G_6263_T	4				0.264			0.26		0.221						0.26
G_6272_C	4				0.27							0.378			0.241	0.283
G_64_A	4	0.221	0.221	0.202						0.216
G_6468_A	4				0.258	0.294	0.527									0.305
G_6613_A	4	0.28	0.27							0.274	0.263
G_6927_C	4	0.219						0.242		0.213					0.265
G_70_C	4		0.226					0.225			0.203			0.225
G_7218_T	4	0.306	0.209							0.326	0.203
G_732_T	4	0.328		0.205						0.288		0.219
G_7365_A	4		0.22								0.216			0.321	0.207
G_7372_A	4					0.252							0.285		0.216		0.231
G_7832_T	4				0.243	0.486				0.228			0.289
G_8623_T	4		0.258					0.243			0.26				0.202
G_8625_T	4			0.285				0.228							0.256			0.317
G_8776_T	4				0.255	0.303										0.249	0.308
G_8778_T	4	0.264				0.422				0.204							0.38
G_9326_C	4					0.342		0.302							0.306		0.292
G_9334_A	4					0.285			0.33						0.205		0.251
G_9334_C	4		0.202								0.219				0.33			0.202
G_9340_C	4			0.312					0.22			0.272				0.268
G_94_C	4	0.225	0.233							0.216	0.223
T_101_C	4		0.342						0.521		0.335		0.396
T_107_G	4	0.235							0.261	0.235					0.391
T_1139_G	4			0.241				0.201			0.204							0.204
T_1147_C	4		0.208					0.257			0.224		0.201
T_1292_A	4				0.224	0.278										0.243	0.264
T_1634_A	4	0.262			0.276					0.219						0.347
T_1634_G	4			0.27		0.396						0.22					0.281
T_1636_A	4			0.285				0.272				0.218						0.235
T_1636_C	4				0.278			0.288						0.228		0.349
T_1636_G	4					0.304			0.302								0.212	0.233
T_1874_C	4		0.22								0.24		0.219	0.24
T_1893_A	4				0.313	0.233								0.236		0.366
T_2084_G	4		0.262					0.331		0.257	0.221
T_2429_C	4				0.468			0.286						0.216		0.51
T_2436_G	4					0.439		0.369	0.22								0.405
T_2442_A	4					0.441		0.487	0.252								0.383
T_2447_G	4					0.514										0.465	0.366	0.25
T_2580_A	4	0.294								0.274			0.206			0.23
T_2586_A	4	0.361				0.202				0.302						0.259
T_2587_G	4				0.231	0.208									0.233	0.258
T_2905_G	4		0.296								0.269		0.217		0.359
T_2906_C	4		0.289								0.245		0.314					0.215
T_3102_G	4		0.281							0.216	0.24			0.243
T_363_G	4							0.297					0.314	0.206		0.255
T_364_G	4		0.353								0.324		0.349	0.22
T_3649_A	4			0.317								0.303	0.29		0.217
T_3649_G	4		0.246	0.268							0.23	0.254
T_3652_G	4		0.203	0.314					0.291			0.284
T_371_A	4				0.571								0.437			0.275	0.203
T_374_G	4				0.636	0.21							0.265				0.258
T_3872_C	4					0.327			0.251						0.224		0.216
T_4031_G	4		0.269					0.261		0.216	0.201
T_4048_C	4					0.423		0.278						0.228			0.301
T_4054_C	4				0.443	0.279							0.256			0.462
T_4057_C	4				0.444			0.214					0.265			0.444
T_412_G	4	0.254	0.225					0.264		0.227
T_4218_A	4				0.205	0.249											0.251	0.434
T_4226_A	4				0.215								0.229	0.228				0.345
T_4259_C	4		0.264								0.264	0.211		0.222
T_4263_C	4				0.26					0.202				0.429		0.247
T_4263_G	4		0.2			0.211										0.201	0.246
T_4317_A	4	0.305	0.222							0.308	0.211
T_4839_C	4	0.241				0.334				0.599		0.705
T_4884_G	4				0.428	0.335					0.23					0.459
T_4949_C	4		0.286						0.208		0.285				0.203
T_5026_A	4		0.217	0.261								0.268			0.364
T_5112_G	4				0.202	0.277										0.207	0.241
T_5385_G	4				0.41	0.267										0.478	0.226
T_539_G	4						0.439						0.219	0.208				0.531
T_5417_C	4		0.367								0.31			0.256	0.22
T_5421_C	4		0.228	0.246			0.429				0.24
T_5421_G	4		0.275						0.221		0.216							0.206
T_5486_A	4	0.348								0.404			0.294		0.252
T_551_G	4				0.315	0.311										0.452	0.223
T_553_A	4				0.393	0.282										0.528	0.208
T_5864_A	4			0.254		0.211						0.235					0.227
T_5968_G	4						0.201	0.234	0.232						0.205
T_6257_C	4			0.237		0.332						0.204					0.357
T_6277_A	4					0.304						0.237			0.202		0.257
T_6491_G	4	0.204		0.293								0.24			0.282
T_6504_C	4		0.223	0.232							0.234	0.213
T_6607_A	4			0.237				0.276	0.234			0.214
T_6911_C	4							0.383			0.23			0.219			0.207
T_7209_C	4		0.371			0.233					0.322						0.207
T_7214_C	4					0.208						0.236			0.243	0.308
T_7219_C	4		0.263								0.247	0.287				0.259
T_7357_C	4		0.212				0.543				0.204			0.209
T_7358_A	4	0.327	0.285							0.3	0.285
T_74_A	4	0.259	0.265							0.223	0.229
T_756_G	4					0.242		0.249					0.21					0.216
T_759_G	4				0.36	0.209							0.239			0.478
T_776_G	4				0.248	0.277								0.243		0.304
T_7835_A	4				0.293	0.439							0.273	0.218
T_7978_G	4		0.236	0.323			0.239					0.276
T_8391_C	4				0.442	0.314					0.25					0.438
T_84_G	4			0.342			0.313					0.265			0.204
T_8619_C	4			0.232			0.613					0.206			0.267
T_8774_G	4	0.277			0.316					0.218						0.322
T_8783_A	4				0.24	0.376										0.254	0.386
T_8791_G	4				0.237	0.282										0.223	0.275
T_8851_G	4		0.328	0.247							0.324	0.218
T_92_G	4	0.29	0.256							0.273	0.24
T_97_A	4	0.245								0.228			0.363		0.294
T_98_A	4	0.248	0.275							0.24	0.275
A_10_G	3			0.295								0.361			0.335
A_102_C	3	0.274							0.289	0.267
A_103_T	3								0.277				0.324		0.265
A_1140_C	3		0.295								0.313				0.23
A_1152_T	3		0.202	0.227							0.209
A_140_G	3		0.268								0.22				0.25
A_1546_C	3		0.203	0.276										0.275
A_1554_G	3							0.2						0.31				0.201
A_1616_C	3					0.332		0.201									0.231
A_1622_T	3				0.295			0.211								0.374
A_1628_G	3				0.278	0.245										0.349
A_1632_C	3				0.321			0.344								0.415
A_1633_C	3							0.374						0.284		0.243
A_1642_C	3							0.347						0.207				0.212
A_1643_C	3	0.237						0.229										0.205
A_17_C	3										0.234		0.245	0.291
A_1846_C	3					0.223										0.291	0.218
A_1847_G	3													0.444		0.403	0.421
A_1853_C	3					0.285											0.282	0.204
A_1865_C	3					0.298											0.345	0.213
A_1878_G	3				0.358									0.366		0.378
A_1880_C	3					0.263		0.254						0.214
A_1880_T	3				0.332											0.389		0.246
A_1883_T	3	0.204								0.212								0.309
A_1888_G	3					0.261		0.28						0.276
A_1894_G	3		0.29								0.279			0.449
A_2_T	3						0.292		0.265	0.251
A_2066_T	3									0.202			0.211	0.203
A_2069_T	3												0.204	0.201	0.214
A_2076_C	3			0.218				0.216				0.204
A_2076_T	3					0.223				0.216			0.235
A_2086_T	3		0.247			0.381									0.213
A_2087_C	3		0.24			0.262							0.212
A_2101_C	3		0.211					0.273			0.202
A_2107_C	3		0.212					0.218			0.212
A_2110_C	3							0.286					0.217	0.258
A_24_C	3	0.316								0.203				0.205
A_2425_G	3							0.495	0.211						0.219
A_2446_G	3					0.508		0.33									0.4
A_2773_C	3		0.248								0.228		0.208
A_2786_C	3		0.212								0.211		0.257
A_2898_C	3		0.319								0.246				0.29
A_2898_G	3			0.206			0.2					0.211
A_3082_G	3		0.284							0.226	0.248
A_3083_G	3		0.321								0.279			0.311
A_3088_G	3				0.203									0.202				0.295
A_3095_C	3		0.361							0.226	0.35
A_3103_G	3		0.234								0.227			0.245
A_3111_G	3		0.413								0.416			0.217
A_3113_T	3		0.348							0.201	0.342
A_3355_C	3						0.27			0.213								0.216
A_3358_C	3						0.274			0.25								0.305
A_3545_G	3						0.297				0.258		0.608
A_356_G	3		0.217								0.203					0.284
A_3562_C	3		0.209			0.202					0.24
A_3562_G	3							0.408					0.237	0.378
A_3565_G	3		0.219								0.237			0.353
A_3565_T	3			0.222		0.204							0.227
A_359_T	3					0.201											0.231	0.254
A_3595_C	3				0.201		0.22							0.206
A_3641_C	3		0.299							0.2	0.28
A_3641_G	3			0.223								0.254			0.26
A_3643_C	3		0.273								0.245			0.234
A_3647_C	3		0.213						0.268				0.311
A_3647_G	3			0.439								0.404			0.254
A_3661_G	3			0.23					0.204			0.25
A_3664_G	3			0.206								0.226			0.293
A_370_G	3				0.286			0.231						0.253
A_372_C	3				0.5								0.248			0.344
A_372_T	3	0.241								0.284						0.203
A_398_C	3					0.301		0.23									0.251
A_3985_T	3	0.207								0.246					0.205
A_3990_T	3	0.218						0.268		0.23
A_4030_G	3		0.225					0.269			0.222
A_4039_G	3				0.215			0.253	0.213
A_4042_T	3				0.209								0.205			0.26
A_4049_G	3							0.446					0.43	0.384
A_4066_G	3					0.336		0.45									0.281
A_4066_T	3				0.465											0.54		0.382
A_410_G	3								0.23				0.26			0.244
A_411_G	3	0.252								0.206			0.255
A_415_C	3				0.257				0.323									0.271
A_4219_G	3				0.232			0.233								0.315
A_4219_T	3					0.318											0.259	0.327
A_4220_G	3				0.248			0.387										0.389
A_4225_G	3				0.248		0.221											0.456
A_4229_C	3				0.27			0.55						0.21
A_4231_G	3					0.274	0.45										0.225
A_4233_C	3							0.283						0.249				0.272
A_4240_G	3						0.206	0.431										0.203
A_4256_C	3		0.255								0.271			0.295
A_4256_G	3	0.234							0.244	0.221
A_4256_T	3				0.221										0.28	0.309
A_4262_G	3		0.313								0.3						0.207
A_4268_T	3		0.259								0.249	0.214
A_4270_C	3	0.211												0.278		0.21
A_4320_C	3	0.226	0.251								0.209
A_4330_G	3			0.254								0.269			0.243
A_4332_G	3			0.293								0.31			0.262
A_4334_G	3			0.316								0.283			0.204
A_4500_G	3						0.551	0.222						0.251
A_4753_C	3	0.351								0.268						0.228
A_4753_T	3					0.205											0.22	0.317
A_4754_G	3	0.265								0.204						0.223
A_4762_T	3					0.249										0.322	0.264
A_4770_G	3					0.252								0.225			0.284
A_4774_C	3	0.207					0.242										0.211
A_4774_T	3	0.229			0.222											0.395
A_4944_C	3		0.273								0.243				0.225
A_4948_C	3		0.242								0.228				0.236
A_4956_G	3		0.238						0.245		0.236
A_4964_T	3		0.356	0.235							0.355
A_4965_G	3		0.279	0.249							0.265
A_5_T	3							0.203	0.226					0.209
A_528_C	3						0.354	0.213										0.508
A_5303_G	3					0.22		0.235									0.204
A_5309_G	3						0.223							0.275		0.224
A_5408_C	3		0.29						0.267		0.265
A_541_C	3						0.397	0.238										0.572
A_5412_C	3		0.296						0.308		0.254
A_5418_G	3		0.207						0.204									0.205
A_5418_T	3						0.255						0.208					0.276
A_5432_T	3			0.267		0.233						0.245
A_546_C	3					0.295		0.208									0.221
A_5485_C	3	0.219						0.217		0.244
A_5485_G	3			0.247					0.297			0.225
A_5492_C	3							0.201		0.211				0.335
A_5498_G	3			0.22								0.231			0.299
A_5552_G	3		0.292								0.289							0.204
A_5559_C	3		0.224						0.213		0.214
A_5559_G	3		0.263				0.514				0.266
A_556_G	3				0.333			0.227								0.49
A_5560_G	3		0.28								0.271				0.246
A_5597_G	3			0.24								0.223			0.206
A_5600_G	3			0.252								0.247			0.219
A_563_C	3							0.268					0.305	0.319
A_571_C	3							0.256					0.234	0.257
A_5788_G	3	0.206						0.323								0.301
A_5806_T	3												0.275	0.272		0.212
A_5833_C	3	0.263							0.229	0.235
A_5842_C	3			0.29								0.244			0.205
A_5853_T	3	0.245								0.246			0.241
A_5862_C	3			0.483								0.454			0.214
A_5862_G	3		0.205								0.201			0.362
A_5866_T	3		0.251							0.227	0.225
A_6248_G	3							0.281								0.202	0.224
A_6253_C	3					0.239			0.223								0.304
A_6253_T	3		0.212					0.205		0.21
A_6267_T	3	0.56						0.289		0.46
A_6271_C	3						0.23										0.245	0.393
A_6271_G	3			0.318								0.251		0.376
A_6276_T	3					0.24						0.316						0.23
A_6485_C	3			0.326								0.311			0.259
A_6494_C	3			0.239					0.299						0.311
A_6494_G	3	0.251								0.26	0.242
A_6500_C	3			0.3								0.231			0.314
A_6500_G	3		0.221						0.207		0.221
A_6503_C	3			0.336								0.262			0.216
A_6507_T	3			0.245								0.276			0.225
A_6508_G	3		0.324								0.294				0.201
A_6513_T	3			0.278								0.259			0.203
A_6548_C	3		0.322								0.265			0.201
A_6548_G	3		0.261	0.265							0.235
A_6549_C	3		0.246	0.218							0.217
A_6556_C	3	0.224								0.248				0.243
A_66_C	3		0.21								0.2			0.382
A_6604_C	3		0.217					0.217			0.202
A_6612_C	3		0.205					0.202	0.249
A_6615_C	3	0.222						0.248		0.235
A_6616_G	3			0.232					0.209						0.248
A_6620_G	3						0.619		0.215						0.228
A_6625_G	3		0.282								0.264				0.33
A_6664_C	3				0.215	0.366										0.265
A_68_C	3		0.316								0.267			0.246
A_6915_T	3				0.235											0.238		0.256
A_6918_C	3							0.352						0.213				0.307
A_6924_C	3														0.23	0.224		0.316
A_6940_T	3			0.226								0.202			0.33
A_6941_G	3	0.21					0.628			0.208
A_6942_T	3	0.256								0.263		0.204
A_6945_C	3			0.202					0.233			0.207
A_6945_T	3						0.57			0.204					0.368
A_6948_T	3			0.226								0.204			0.291
A_7204_C	3					0.229										0.264	0.217
A_7206_T	3					0.398							0.239				0.352
A_7216_C	3		0.285								0.218		0.388
A_733_T	3	0.249								0.205							0.201
A_7363_C	3		0.249								0.233			0.509
A_7374_C	3												0.22	0.217	0.201
A_749_G	3					0.211		0.278									0.206
A_75_G	3		0.285	0.251							0.244
A_758_T	3					0.278		0.2									0.201
A_760_C	3					0.389											0.229	0.275
A_760_G	3				0.203			0.311								0.269
A_760_T	3				0.287				0.203							0.391
A_7607_C	3		0.275			0.215					0.232
A_763_C	3				0.272	0.271										0.339
A_768_G	3					0.232	0.371	0.311
A_769_G	3							0.2						0.276				0.257
A_7699_G	3			0.228			0.689	0.288
A_773_C	3				0.254	0.26										0.34
A_773_T	3				0.208			0.228								0.261
A_775_T	3				0.32											0.394		0.424
A_782_T	3				0.21											0.33		0.395
A_7833_C	3		0.355								0.239		0.315
A_7833_G	3							0.451	0.23					0.27
A_7834_G	3					0.46		0.49						0.267
A_7843_G	3		0.371								0.27			0.369
A_79_C	3	0.248	0.21							0.252
A_79_G	3		0.225	0.25								0.216
A_7976_C	3		0.232				0.234				0.209
A_7983_C	3		0.294				0.707				0.224
A_8099_C	3		0.2								0.221			0.459
A_8105_C	3		0.236					0.272			0.244
A_8459_C	3	0.208								0.214			0.2
A_8605_C	3			0.228								0.219	0.235
A_8613_G	3						0.241							0.267				0.302
A_8632_G	3				0.484	0.466												0.205
A_8767_C	3	0.2				0.222											0.243
A_8770_G	3					0.248	0.611										0.229
A_8772_C	3	0.211				0.339											0.315
A_8780_C	3					0.371											0.334	0.23
A_8814_G	3					0.254				0.599		0.657
A_8876_G	3						0.585	0.251	0.217
A_90_C	3		0.245								0.249			0.235
A_9316_C	3			0.27								0.278			0.216
A_9316_G	3	0.219						0.238	0.286
A_9317_C	3			0.248					0.23			0.243
A_9331_C	3						0.245		0.233									0.295
A_9341_G	3					0.212		0.212			0.203
A_9351_T	3	0.248								0.228					0.215
A_9398_T	3	0.48				0.223				0.392
A_9399_T	3	0.48				0.33				0.397
A_964_C	3					0.211	0.333										0.214
C_1026_T	3	0.281	0.587					0.581
C_1278_G	3				0.201	0.235										0.202
C_1614_A	3				0.274	0.298										0.433
C_1620_T	3					0.354			0.212								0.243
C_1864_T	3					0.275											0.3	0.285
C_1892_A	3				0.294											0.372		0.314
C_19_A	3			0.255								0.266				0.312
C_2095_T	3			0.21			0.5	0.232
C_21_A	3			0.208								0.255					0.222
C_2268_T	3						0.532		0.823						0.205
C_2593_A	3				0.208		0.507									0.215
C_2593_G	3			0.202		0.295											0.258
C_2781_G	3		0.2								0.201		0.219
C_2914_G	3		0.294								0.245				0.387
C_3061_T	3		0.236		0.222						0.244
C_3069_T	3		0.214		0.241		0.451
C_3108_G	3		0.279								0.244			0.229
C_3593_G	3		0.336		0.213						0.312
C_3618_A	3		0.211				0.224				0.213
C_3640_G	3			0.278								0.275	0.3
C_369_A	3					0.344							0.286				0.416
C_373_G	3		0.242								0.212					0.288
C_373_T	3							0.333					0.309					0.297
C_375_G	3		0.235		0.273						0.209
C_377_G	3				0.304											0.326	0.22
C_377_T	3		0.26								0.223		0.398
C_3884_G	3					0.256			0.253								0.21
C_4018_G	3		0.21					0.211			0.233
C_4022_T	3	0.202	0.243								0.236
C_403_T	3	0.232								0.218						0.208
C_4058_A	3					0.268		0.301					0.237
C_4060_T	3					0.253		0.366										0.333
C_4061_T	3				0.314			0.289								0.368
C_4161_T	3				0.282		0.712									0.243
C_4247_G	3	0.272								0.258			0.273
C_4266_A	3	0.22				0.2											0.235
C_4266_G	3		0.278								0.268						0.203
C_4323_G	3	0.209		0.279								0.253
C_4340_G	3	0.271								0.224					0.228
C_4511_T	3	0.202								0.203								0.227
C_4756_T	3					0.207										0.254		0.235
C_4772_T	3	0.253								0.212						0.258
C_4951_G	3		0.325								0.335			0.301
C_4960_G	3		0.23								0.211			0.356
C_5032_G	3			0.233								0.246			0.222
C_529_A	3						0.333	0.292										0.601
C_5308_G	3						0.395	0.401										0.212
C_5315_G	3						0.253	0.268						0.319
C_5324_T	3						0.239	0.224								0.21
C_537_A	3				0.36			0.27								0.527
C_547_T	3					0.292		0.267									0.215
C_548_G	3				0.311	0.202										0.43
C_5489_G	3			0.318								0.302	0.351
C_5496_A	3	0.356								0.387				0.23
C_5605_T	3			0.213			0.406					0.204
C_5801_T	3					0.238		0.211									0.242
C_5805_T	3										0.207		0.252	0.275
C_5938_T	3			0.243			0.507					0.224
C_5957_A	3	0.202								0.222					0.221
C_6012_G	3				0.243											0.205		0.231
C_6022_A	3				0.238											0.247		0.213
C_6265_A	3								0.26						0.218		0.249
C_6265_G	3	0.213						0.344						0.284
C_6278_G	3		0.311								0.283						0.218
C_6381_T	3				0.322	0.367	0.703
C_642_T	3					0.245				0.524		0.568
C_6499_T	3		0.257								0.245				0.23
C_712_G	3						0.323							0.212				0.274
C_7355_A	3	0.264						0.307		0.254
C_7370_A	3	0.205								0.2				0.319
C_757_G	3							0.237	0.221									0.253
C_757_T	3				0.215											0.28		0.205
C_762_G	3				0.332									0.204		0.386
C_762_T	3					0.423		0.202									0.272
C_766_A	3							0.249	0.218									0.215
C_766_G	3								0.204					0.249				0.313
C_77_G	3			0.325								0.242			0.222
C_771_T	3									0.205				0.251				0.368
C_783_T	3		0.237								0.315		0.22
C_7831_G	3							0.401					0.319	0.239
C_7837_G	3		0.224		0.209			0.413
C_7837_T	3			0.224		0.434			0.218
C_7846_G	3		0.242						0.214					0.215
C_7970_A	3			0.25				0.241				0.226
C_7980_A	3		0.207	0.228									0.203
C_85_A	3	0.226	0.292								0.279
C_8624_G	3		0.304								0.292			0.265
C_8624_T	3													0.328			0.441	0.243
C_8634_T	3		0.223				0.644				0.215
C_8790_G	3					0.425					0.225						0.411
C_8796_T	3					0.4	0.506										0.329
C_9012_T	3						0.203									0.214		0.261
C_9320_A	3			0.256					0.209			0.233
C_9325_G	3		0.221					0.319			0.244
C_9330_G	3							0.287	0.224					0.292
C_9332_A	3					0.223			0.218								0.247
C_9332_T	3	0.304						0.339		0.234
C_95_G	3	0.269								0.242			0.325
G_1144_T	3			0.265								0.202			0.304
G_1274_T	3				0.328	0.217										0.359
G_1626_A	3				0.395											0.511		0.293
G_1626_C	3					0.248		0.329	0.295
G_1637_A	3	0.298						0.217		0.235
G_1852_C	3					0.241		0.214									0.254
G_1858_C	3					0.252										0.301	0.306
G_1860_T	3						0.244									0.28		0.232
G_1866_A	3					0.26	0.548										0.251
G_1868_T	3	0.204								0.231				0.24
G_1882_T	3					0.281							0.251	0.293
G_2071_T	3			0.233								0.224			0.203
G_2078_C	3					0.232		0.205					0.202
G_2434_T	3					0.449		0.299									0.38
G_2439_A	3					0.521			0.229								0.39
G_2579_A	3	0.332								0.296						0.257
G_2579_T	3					0.307			0.275								0.205
G_2583_C	3	0.271								0.212	0.201
G_2590_C	3				0.346								0.206			0.336
G_2592_C	3	0.292								0.238						0.342
G_2594_C	3	0.346								0.285						0.228
G_2722_C	3	0.208								0.218					0.331
G_2725_C	3								0.2	0.228					0.292
G_2742_T	3	0.252								0.243					0.203
G_2899_C	3		0.395								0.328		0.26
G_2901_A	3		0.23				0.23											0.2
G_2904_C	3		0.299								0.238		0.202
G_2913_C	3							0.216					0.325		0.305
G_3076_T	3	0.213								0.23				0.353
G_3156_A	3				0.401	0.272										0.418
G_3274_C	3					0.37								0.232				0.225
G_354_C	3					0.203							0.247				0.222
G_3576_A	3					0.233	0.447	0.243
G_361_C	3					0.222		0.249									0.259
G_361_T	3					0.225							0.24				0.282
G_3614_A	3		0.212									0.223		0.258
G_3620_A	3			0.226										0.242			0.447
G_3620_C	3		0.247								0.263			0.207
G_3637_C	3		0.278								0.252			0.208
G_3642_C	3		0.362								0.348			0.235
G_3646_A	3			0.2						0.201					0.384
G_3646_C	3		0.368					0.239			0.351
G_3651_A	3			0.378			0.669					0.359
G_3655_C	3							0.231	0.258				0.331
G_366_T	3		0.202										0.22			0.458
G_367_T	3		0.283					0.263			0.232
G_3886_A	3					0.314			0.263								0.237
G_395_C	3	0.327				0.212				0.35
G_4046_T	3					0.266		0.201										0.254
G_4051_T	3					0.276		0.497										0.254
G_4059_C	3				0.246								0.299			0.308
G_417_C	3	0.21								0.216								0.253
G_417_T	3	0.369						0.282		0.328
G_419_C	3	0.252						0.269		0.208
G_4217_A	3				0.334											0.345		0.201
G_4230_T	3							0.446	0.224				0.205
G_424_T	3	0.301			0.249					0.232
G_4258_T	3		0.201									0.207					0.241
G_4261_T	3			0.22					0.242			0.243
G_4749_T	3				0.214											0.305		0.231
G_4752_A	3					0.233			0.293								0.201
G_4763_C	3					0.271									0.205		0.297
G_4763_T	3					0.232											0.25	0.254
G_4765_C	3					0.306									0.374		0.335
G_4947_C	3		0.248								0.231				0.214
G_4954_C	3		0.252	0.256							0.227
G_5326_T	3						0.275									0.205		0.218
G_5379_C	3				0.311			0.23								0.293
G_5410_C	3		0.224	0.204							0.22
G_5422_T	3		0.24						0.27									0.209
G_5428_A	3			0.241								0.205						0.2
G_5428_C	3							0.28					0.413	0.299
G_5497_A	3	0.283								0.322					0.27
G_5500_C	3									0.226			0.275	0.228
G_558_A	3							0.39					0.322	0.258
G_5794_A	3					0.233								0.294			0.241
G_5800_T	3	0.25								0.207			0.225
G_5970_C	3	0.241								0.228								0.247
G_5991_A	3					0.236				0.496		0.619
G_6263_C	3	0.205				0.336											0.336
G_64_C	3		0.3					0.255			0.257
G_6490_A	3			0.266								0.211			0.212
G_6490_C	3									0.204	0.218				0.287
G_6502_C	3			0.212								0.202			0.265
G_6511_C	3		0.201	0.293								0.238
G_6555_C	3		0.34								0.275			0.227
G_6585_A	3						0.691							0.412			0.403
G_6617_T	3		0.217						0.296		0.221
G_6919_C	3							0.226								0.221		0.209
G_7203_A	3			0.21			0.218					0.206
G_7207_A	3		0.25	0.211							0.21
G_7207_T	3					0.311							0.28				0.292
G_7218_A	3					0.405										0.226	0.356
G_7354_A	3		0.292					0.246			0.278
G_7359_T	3					0.24							0.222	0.292
G_7375_A	3					0.236							0.227				0.222
G_7375_C	3	0.216						0.27		0.217
G_778_A	3					0.272	0.382											0.312
G_7826_C	3		0.218			0.5								0.255
G_7836_C	3				0.222			0.319					0.316
G_7836_T	3		0.285							0.256				0.202
G_86_A	3			0.27			0.337					0.21
G_8617_C	3			0.29								0.259			0.218
G_8793_A	3					0.43	0.515										0.359
G_8854_C	3	0.263								0.249					0.246
G_8857_C	3			0.208								0.229			0.225
G_9018_T	3						0.211	0.208										0.272
G_9066_A	3	0.42					0.631			0.283
G_9144_C	3							0.253					0.206	0.343
G_93_C	3		0.321								0.304				0.288
G_9310_C	3	0.243							0.232	0.221
G_9324_A	3		0.212						0.292		0.246
G_9326_A	3		0.276						0.308		0.311
G_9340_A	3					0.283			0.329								0.23
T_104_C	3								0.277				0.349		0.264
T_1139_C	3					0.233		0.208							0.267
T_1145_C	3			0.258				0.221							0.295
T_1153_G	3		0.273								0.292				0.205
T_1277_G	3				0.25											0.278	0.212
T_1503_C	3	0.221					0.431			0.218
T_1508_G	3	0.208								0.219					0.279
T_1623_A	3				0.258			0.265								0.337
T_1624_A	3				0.306	0.235										0.405
T_1625_A	3							0.338								0.225		0.278
T_1625_G	3				0.256	0.251										0.331
T_1629_C	3				0.261			0.235								0.347
T_1631_A	3	0.294				0.22				0.261
T_1631_C	3				0.38									0.292		0.491
T_1659_C	3		0.204				0.203				0.209
T_1856_C	3					0.318		0.26									0.314
T_1872_C	3					0.201						0.201				0.245
T_1889_C	3				0.295	0.253										0.368
T_2056_C	3			0.237						0.219		0.219
T_2074_C	3		0.242							0.233					0.227
T_2075_A	3			0.272				0.254				0.245
T_2075_G	3							0.228					0.263	0.343
T_2082_G	3		0.286								0.291		0.219
T_2100_A	3		0.211					0.236			0.254
T_2112_G	3		0.245								0.203		0.202
T_2393_A	3		0.27	0.208							0.24
T_2429_G	3								0.221				0.248	0.253
T_2432_G	3							0.341	0.231					0.208
T_2570_G	3			0.316					0.24			0.25
T_2572_G	3		0.252	0.216							0.239
T_2573_G	3			0.307					0.248			0.299
T_2580_G	3			0.244								0.218						0.202
T_2586_G	3		0.238								0.262				0.216
T_2587_A	3	0.366								0.323						0.224
T_2587_C	3		0.209								0.204		0.239
T_2917_G	3		0.265								0.22				0.247
T_3049_G	3	0.218	0.269								0.286
T_3086_G	3		0.255								0.219			0.327
T_3093_G	3							0.256					0.255	0.307
T_3099_G	3							0.244		0.221				0.251
T_3100_G	3		0.323								0.279			0.322
T_3557_C	3		0.219			0.224							0.219
T_3557_G	3		0.271								0.307			0.228
T_3559_C	3					0.243					0.204			0.211
T_3559_G	3		0.252					0.467			0.267
T_3566_C	3		0.258								0.31			0.211
T_3568_G	3		0.377								0.388			0.355
T_3569_G	3							0.342			0.252			0.271
T_3573_G	3		0.2								0.25			0.232
T_358_C	3					0.291		0.266									0.343
T_3588_A	3		0.376							0.243	0.35
T_3590_C	3		0.349								0.301			0.209
T_3616_C	3		0.228								0.224			0.203
T_362_G	3		0.209					0.267					0.324
T_3624_C	3		0.231								0.214			0.211
T_3636_A	3			0.238								0.23			0.31
T_3636_G	3			0.376					0.236			0.385
T_3639_A	3			0.439				0.237				0.425
T_364_C	3						0.57						0.272			0.318
T_3648_G	3			0.367								0.397			0.217
T_401_C	3				0.313			0.225								0.256
T_401_G	3				0.25		0.273						0.349
T_4014_C	3		0.229				0.851				0.387
T_402_A	3				0.37				0.207							0.228
T_4064_C	3					0.252		0.204										0.333
T_412_C	3			0.208	0.337											0.279
T_413_A	3				0.393				0.346				0.229
T_414_C	3						0.661	0.255	0.213
T_416_A	3				0.216				0.278									0.217
T_4215_A	3				0.329											0.351		0.394
T_4215_C	3					0.411		0.212									0.374
T_4218_C	3				0.245		0.642									0.311
T_4222_A	3				0.258											0.339		0.369
T_4222_C	3					0.235		0.509						0.223
T_4227_G	3				0.202	0.264										0.325
T_4234_A	3				0.242			0.444										0.252
T_4259_A	3	0.213								0.266						0.223
T_4263_A	3	0.255								0.218								0.206
T_4317_G	3			0.273								0.218			0.229
T_4326_G	3	0.294		0.226						0.252
T_4341_G	3	0.259								0.225					0.232
T_4512_C	3										0.218				0.225			0.226
T_4767_C	3														0.28	0.206	0.204
T_4767_G	3	0.226								0.217				0.21
T_4949_G	3		0.214								0.205			0.336
T_4953_C	3			0.277								0.201			0.208
T_4958_C	3		0.256								0.252				0.288
T_4958_G	3		0.202								0.205			0.355
T_4962_C	3		0.289								0.27	0.293
T_4962_G	3		0.202								0.216			0.317
T_5035_G	3			0.276								0.302			0.292
T_5038_G	3			0.228								0.228			0.283
T_5046_C	3		0.238	0.224								0.225
T_5311_G	3						0.299	0.271								0.232
T_538_C	3				0.335			0.225								0.48
T_539_A	3				0.347			0.209								0.494
T_539_C	3					0.441		0.261									0.325
T_540_A	3						0.322	0.215										0.502
T_540_C	3					0.311		0.25									0.223
T_5417_G	3			0.247								0.227	0.242
T_5433_C	3						0.235						0.277					0.246
T_544_A	3						0.302	0.232										0.482
T_5493_C	3			0.216				0.25	0.267
T_5494_G	3			0.414								0.389			0.386
T_5495_A	3	0.203								0.229					0.424
T_5499_C	3	0.283							0.392	0.325
T_552_A	3					0.34		0.225									0.231
T_552_C	3				0.338			0.361								0.486
T_5610_G	3			0.242								0.232			0.228
T_5769_C	3								0.828	0.473		0.728
T_5780_G	3							0.209					0.26	0.22
T_5791_G	3							0.288						0.248		0.205
T_5799_A	3												0.305	0.281		0.212
T_5850_G	3		0.218								0.212			0.23
T_5865_C	3			0.384								0.386	0.208
T_5865_G	3		0.267								0.249			0.25
T_5868_C	3		0.209	0.215								0.284
T_5868_G	3		0.216								0.207			0.249
T_5969_C	3	0.227								0.216								0.254
T_5979_C	3												0.456		0.204			0.204
T_6251_G	3							0.326						0.234				0.222
T_6266_A	3		0.201						0.246								0.249
T_6270_G	3				0.208									0.215		0.225
T_6274_C	3							0.246							0.212			0.219
T_6277_C	3			0.222		0.202										0.217
T_6277_G	3		0.223								0.232			0.313
T_6345_C	3					0.269				0.501		0.698
T_6471_C	3				0.21		0.592									0.229
T_6495_C	3			0.382								0.352			0.431
T_6501_C	3		0.227								0.227				0.475
T_6506_G	3		0.275								0.311			0.216
T_6509_C	3			0.255					0.222			0.282
T_6541_A	3		0.211							0.228		0.203
T_6542_A	3		0.3							0.213	0.281
T_6554_A	3			0.307						0.216		0.218
T_6559_C	3		0.263							0.248	0.24
T_6560_A	3			0.548		0.204											0.21
T_6560_G	3		0.354							0.221	0.319
T_6608_A	3	0.251	0.251								0.248
T_6609_C	3		0.294					0.202			0.275
T_6627_G	3		0.258								0.249				0.222
T_6630_G	3		0.209				0.219											0.224
T_6914_G	3				0.203											0.21		0.244
T_6938_G	3	0.202								0.201			0.219
T_719_C	3			0.2								0.21			0.277
T_7198_C	3		0.225								0.213		0.236
T_7211_G	3		0.221										0.397	0.237
T_7214_G	3		0.232								0.209			0.219
T_7219_A	3					0.313							0.211				0.257
T_7221_C	3					0.21	0.381											0.2
T_7222_C	3			0.375								0.328				0.296
T_726_G	3	0.211	0.304								0.237
T_7356_A	3		0.299					0.244			0.277
T_7356_C	3		0.403								0.373			0.351
T_7357_G	3		0.215								0.204			0.224
T_7364_A	3		0.24					0.212			0.204
T_759_C	3					0.239		0.24									0.217
T_7638_C	3			0.229					0.854						0.201
T_765_C	3				0.244											0.316		0.268
T_765_G	3								0.287				0.209	0.252
T_767_G	3												0.248	0.272		0.208
T_774_C	3				0.253											0.3		0.362
T_779_G	3				0.27	0.246										0.367
T_7819_C	3				0.241	0.425							0.338
T_7823_C	3		0.309		0.334					0.217
T_7835_G	3		0.214										0.205	0.211
T_7973_A	3		0.295	0.209							0.215
T_7975_A	3		0.229				0.236						0.209
T_7977_C	3		0.233				0.682	0.333
T_8016_C	3								0.72						0.215	0.24
T_8024_G	3		0.222					0.202			0.245
T_82_A	3	0.237	0.231							0.212
T_8433_C	3		0.331			0.2					0.387
T_8443_G	3		0.305								0.323							0.328
T_8445_C	3		0.364				0.532				0.408
T_8457_C	3							0.234					0.218					0.383
T_8621_G	3		0.226					0.269			0.227
T_8774_C	3					0.457											0.431	0.202
T_8783_C	3					0.201					0.212				0.201
T_8792_C	3					0.292											0.246	0.232
T_8859_C	3			0.209								0.216			0.351
T_9007_G	3						0.223	0.215										0.24
T_9016_G	3							0.218					0.217			0.207
T_9069_C	3	0.365					0.645			0.25
T_9080_C	3	0.409					0.221			0.261
T_9321_A	3	0.262							0.34	0.232
T_98_C	3								0.409				0.404	0.226
A_103_C	2	0.247								0.242
A_106_C	2								0.229				0.349
A_1061_T	2					0.2											0.224
A_111_G	2								0.446						0.232
A_1134_C	2		0.222								0.231
A_1135_G	2						0.444											0.212
A_1136_G	2		0.203								0.207
A_1140_G	2						0.423	0.233
A_1141_G	2	0.219		0.241
A_1141_T	2					0.204		0.244
A_1146_G	2			0.206									0.226
A_1149_C	2							0.22										0.204
A_1151_T	2			0.243											0.231
A_12_T	2	0.282								0.203
A_1286_G	2					0.213											0.232
A_1291_G	2					0.201											0.224
A_1293_C	2				0.214		0.457
A_1296_G	2					0.206											0.201
A_136_G	2		0.262								0.217
A_1563_G	2						0.25							0.274
A_1568_T	2			0.238										0.287
A_16_C	2												0.221	0.211
A_1622_C	2					0.227		0.2
A_1628_T	2							0.265	0.218
A_1640_T	2			0.263				0.215
A_1642_G	2			0.324								0.231
A_1646_C	2			0.241				0.368
A_17_T	2			0.235								0.23
A_18_G	2								0.207							0.216
A_18_T	2			0.216								0.257
A_1803_G	2		0.203						0.827
A_1847_C	2					0.219											0.203
A_1851_T	2					0.246											0.247
A_1853_T	2				0.248											0.393
A_1854_T	2					0.279											0.275
A_1862_C	2														0.232	0.221
A_1873_C	2						0.293											0.228
A_1873_G	2							0.225						0.231
A_1875_T	2	0.223						0.219
A_1878_T	2							0.285										0.227
A_1879_C	2				0.314											0.345
A_1879_T	2													0.225		0.224
A_1881_G	2						0.538							0.274
A_1883_C	2					0.238		0.223
A_1888_C	2												0.218					0.339
A_1888_T	2				0.357											0.421
A_1894_C	2				0.333											0.419
A_1894_T	2	0.207								0.226
A_1896_C	2					0.226												0.313
A_1897_C	2				0.293											0.37
A_1964_G	2								0.232					0.205
A_2016_G	2							0.312						0.213
A_2059_C	2									0.24					0.239
A_2061_G	2			0.225				0.24
A_2067_G	2									0.209			0.244
A_2083_C	2			0.225				0.279
A_2281_C	2			0.203								0.2
A_2395_C	2		0.294								0.237
A_2399_C	2		0.298								0.25
A_24_T	2			0.269								0.236
A_240_G	2						0.372	0.386
A_2404_G	2			0.221								0.231
A_2411_C	2		0.238								0.202
A_2424_T	2							0.291								0.215
A_2427_C	2								0.221							0.539
A_2433_T	2					0.509											0.435
A_2444_C	2					0.413											0.341
A_2444_T	2				0.509											0.511
A_2446_C	2							0.204										0.202
A_2448_C	2							0.292	0.2
A_2562_G	2			0.204			0.582
A_2563_C	2		0.258								0.256
A_2575_G	2		0.215								0.235
A_2578_G	2			0.256								0.243
A_2591_G	2								0.204							0.205
A_2595_C	2				0.222											0.239
A_2727_C	2								0.225						0.346
A_2741_T	2	0.218								0.269
A_2775_G	2		0.222								0.203
A_2776_C	2		0.218								0.232
A_2895_C	2		0.284								0.233
A_2900_C	2						0.224	0.205
A_2909_C	2												0.265		0.251
A_2912_C	2		0.284								0.241
A_2912_G	2								0.222						0.368
A_3008_G	2													0.503			0.457
A_3047_G	2										0.204			0.241
A_3054_G	2	0.217								0.214
A_3075_T	2	0.209								0.216
A_3082_C	2						0.525											0.235
A_3091_C	2		0.302								0.272
A_3092_C	2		0.288								0.273
A_3094_G	2		0.299								0.249
A_31_G	2					0.202											0.218
A_3105_C	2		0.328								0.306
A_3112_G	2		0.307								0.299
A_3246_G	2					0.232		0.384
A_3283_C	2											0.202		0.235
A_3343_G	2			0.262								0.225
A_3355_G	2			0.279								0.224
A_3396_G	2	0.217						0.209
A_3399_G	2	0.2						0.222
A_3410_G	2										0.231		0.543
A_351_G	2						0.58										0.202
A_353_G	2							0.258					0.207
A_3551_G	2		0.224				0.208
A_356_T	2												0.305				0.211
A_3560_C	2			0.229		0.208
A_3560_G	2												0.273	0.425
A_3564_T	2							0.334						0.206
A_3570_G	2					0.223	0.439
A_3571_C	2			0.201	0.22
A_3571_G	2							0.218						0.37
A_3571_T	2		0.242								0.289
A_3574_G	2		0.221											0.237
A_3580_G	2		0.226		0.254
A_3586_C	2		0.317								0.307
A_3589_C	2				0.2			0.238
A_3589_G	2		0.268								0.285
A_359_G	2												0.617	0.311
A_3594_C	2				0.203						0.202
A_3597_G	2		0.329								0.278
A_3602_C	2		0.298								0.28
A_3621_C	2		0.215											0.263
A_3626_G	2			0.249								0.23
A_3628_C	2						0.209							0.255
A_3638_G	2			0.297								0.285
A_368_C	2												0.301					0.201
A_370_C	2				0.571								0.435
A_370_T	2		0.242								0.223
A_3757_T	2					0.282				0.506
A_392_G	2							0.235	0.235
A_394_C	2								0.265							0.2
A_3989_G	2							0.226						0.22
A_3990_G	2		0.204								0.201
A_4053_C	2												0.26					0.248
A_4056_C	2												0.431					0.393
A_4056_T	2				0.447											0.507
A_4063_C	2		0.207											0.21
A_4065_C	2				0.394											0.396
A_4065_G	2		0.201											0.22
A_410_C	2	0.225								0.207
A_411_C	2								0.258									0.288
A_4125_G	2						0.759			0.296
A_415_G	2	0.259								0.224
A_4171_C	2				0.271											0.26
A_4224_T	2							0.515										0.304
A_4225_C	2					0.239											0.237
A_4231_T	2						0.2						0.211
A_4251_G	2			0.229			0.472
A_4251_T	2											0.275			0.213
A_4252_G	2				0.212											0.284
A_4254_C	2															0.202	0.262
A_4267_T	2			0.206								0.266
A_4270_G	2															0.232		0.211
A_428_C	2				0.347											0.303
A_4298_G	2								0.223						0.314
A_4308_C	2		0.219												0.231
A_431_G	2							0.34	0.214
A_4319_G	2			0.215								0.205
A_4320_G	2			0.262								0.237
A_4328_G	2			0.228								0.207
A_4330_C	2	0.269								0.213
A_4334_C	2	0.282								0.271
A_4344_G	2			0.21											0.233
A_4493_T	2					0.286											0.236
A_4501_G	2					0.237		0.248
A_4505_G	2							0.287						0.213
A_4510_G	2					0.206								0.292
A_4510_T	2							0.38										0.214
A_4516_C	2	0.215								0.206
A_4516_G	2							0.236						0.215
A_4519_G	2							0.24										0.245
A_4520_G	2													0.301				0.267
A_4563_C	2										0.211			0.213
A_4723_G	2				0.224													0.219
A_4726_T	2					0.266											0.226
A_4741_C	2					0.217												0.214
A_4754_T	2	0.204														0.225
A_4768_C	2						0.215											0.228
A_4770_T	2	0.201													0.211
A_4771_C	2	0.269								0.227
A_4776_G	2					0.262											0.291
A_4779_T	2	0.283								0.213
A_4935_G	2							0.267								0.317
A_4940_C	2		0.202													0.276
A_4944_G	2						0.632									0.225
A_4950_C	2								0.2					0.264
A_4952_G	2								0.232					0.344
A_4957_C	2											0.238			0.201
A_4957_T	2		0.252								0.255
A_4963_C	2			0.207			0.661
A_4972_C	2			0.354								0.222
A_4972_G	2		0.377								0.315
A_4973_C	2			0.391								0.233
A_4973_G	2		0.377								0.327
A_5020_C	2		0.237								0.229
A_5025_G	2						0.574								0.331
A_5034_G	2												0.214		0.303
A_5047_T	2			0.24								0.245
A_5051_G	2			0.233								0.229
A_5095_G	2				0.209											0.231
A_5095_T	2					0.307											0.295
A_5096_C	2					0.315											0.277
A_5096_G	2				0.21											0.299
A_5097_C	2					0.326											0.268
A_5097_T	2				0.206											0.226
A_5098_T	2					0.332											0.301
A_5100_C	2					0.412											0.342
A_5163_C	2		0.216								0.217
A_527_G	2						0.391											0.584
A_530_C	2					0.214		0.263
A_5306_C	2					0.218								0.226
A_5306_G	2							0.249								0.21
A_5307_G	2							0.201						0.256
A_531_G	2						0.264											0.53
A_5363_C	2				0.262											0.256
A_5365_G	2				0.269											0.255
A_5367_C	2				0.331											0.368
A_5380_C	2				0.259											0.263
A_5381_G	2				0.276											0.308
A_5395_G	2		0.233								0.228
A_5409_C	2		0.204					0.204
A_5409_T	2			0.235					0.221
A_541_G	2		0.2					0.215
A_541_T	2					0.309											0.231
A_5412_G	2						0.295											0.324
A_5413_T	2								0.213				0.237
A_5430_T	2							0.282	0.214
A_5437_G	2							0.217					0.24
A_5438_T	2					0.238			0.243
A_5485_T	2												0.298	0.214
A_5487_C	2												0.241	0.248
A_5487_G	2			0.233								0.222
A_5490_C	2									0.22	0.223
A_5490_T	2												0.295	0.214
A_5502_C	2												0.369	0.265
A_5502_G	2	0.214								0.206
A_5502_T	2			0.253								0.235
A_554_C	2				0.37											0.518
A_554_G	2					0.339											0.264
A_5543_C	2		0.316								0.323
A_5545_G	2		0.29								0.296
A_5547_C	2		0.205								0.204
A_5561_C	2		0.214								0.21
A_5566_G	2		0.25								0.246
A_5584_C	2						0.401	0.214
A_5596_C	2		0.209								0.203
A_5604_G	2						0.389								0.219
A_561_C	2							0.256						0.351
A_561_G	2					0.368											0.264
A_562_C	2							0.321						0.216
A_565_C	2							0.289						0.307
A_568_C	2							0.232						0.36
A_570_C	2							0.254					0.386
A_5781_C	2					0.25											0.259
A_5783_G	2							0.265			0.219
A_5786_T	2												0.329			0.236
A_5787_G	2												0.341	0.331
A_5787_T	2					0.279											0.279
A_5797_G	2							0.262						0.438
A_5838_G	2	0.237								0.242
A_5842_T	2	0.271								0.249
A_5849_T	2	0.226								0.2
A_5851_G	2		0.225								0.213
A_5851_T	2	0.216								0.213
A_5852_C	2		0.213								0.208
A_5860_G	2												0.215	0.223
A_5861_G	2	0.23								0.241
A_5866_C	2			0.353								0.323
A_5869_G	2		0.249								0.237
A_5870_G	2		0.315								0.283
A_5923_T	2			0.241								0.216
A_5925_G	2			0.245								0.225
A_5935_C	2	0.203								0.224
A_5935_G	2			0.246								0.232
A_5962_G	2						0.226											0.286
A_5964_G	2							0.205										0.204
A_5966_C	2	0.237								0.216
A_5966_G	2							0.205										0.265
A_6_T	2								0.273								0.21
A_6007_C	2					0.344											0.234
A_6013_C	2					0.368											0.234
A_6015_T	2					0.348											0.224
A_6017_C	2					0.247												0.229
A_6021_G	2						0.611	0.219
A_6032_G	2				0.201											0.232
A_6221_G	2		0.264												0.299
A_6245_C	2	0.205								0.215
A_6246_C	2	0.239								0.229
A_6246_G	2													0.431			0.466
A_6248_C	2	0.345								0.285
A_6276_G	2													0.223		0.208
A_6354_G	2						0.644	0.313
A_6395_T	2				0.219											0.3
A_6455_G	2				0.226								0.2
A_6461_C	2				0.216											0.204
A_6463_G	2				0.242											0.211
A_6481_C	2						0.294											0.288
A_6494_T	2			0.295								0.254
A_6500_T	2											0.206			0.299
A_6503_T	2			0.294								0.287
A_6513_G	2		0.3								0.28
A_6514_C	2			0.291								0.219
A_6514_G	2		0.213												0.252
A_6514_T	2									0.225					0.216
A_6516_T	2		0.236								0.228
A_6517_C	2			0.321								0.223
A_6517_G	2		0.214								0.213
A_6518_C	2			0.325								0.253
A_6518_G	2		0.217								0.206
A_6520_T	2			0.271								0.218
A_6548_T	2					0.245											0.233
A_6550_G	2		0.248								0.215
A_6551_G	2		0.266								0.239
A_6556_T	2		0.22						0.213
A_6566_G	2			0.587											0.25
A_6581_G	2			0.231								0.227
A_6605_C	2		0.224								0.215
A_6615_G	2		0.209												0.248
A_6618_T	2								0.211						0.304
A_6619_C	2													0.267	0.21
A_6619_T	2		0.249								0.235
A_6620_T	2								0.259						0.211
A_6622_C	2		0.28								0.265
A_6625_C	2							0.296	0.275
A_6628_G	2		0.228								0.207
A_6680_C	2							0.25						0.272
A_6793_T	2				0.31	0.242
A_6838_C	2		0.212								0.206
A_6854_G	2		0.244								0.22
A_6859_T	2		0.234								0.209
A_6910_T	2															0.253		0.202
A_6913_G	2															0.209		0.214
A_6915_C	2		0.243								0.272
A_6920_C	2							0.349								0.261
A_6932_G	2	0.374								0.34
A_6942_C	2			0.239								0.219
A_6949_T	2	0.29								0.269
A_6950_C	2			0.2								0.207
A_6950_T	2											0.205			0.268
A_6952_T	2			0.232								0.222
A_7204_T	2		0.245										0.296
A_7205_G	2		0.213										0.26
A_7208_T	2									0.206						0.252
A_7213_C	2												0.28		0.214
A_7216_T	2														0.226	0.301
A_7220_C	2	0.251								0.232
A_7226_G	2		0.213								0.203
A_7288_G	2		0.206								0.217
A_730_G	2		0.296								0.211
A_7325_G	2							0.272						0.212
A_7338_C	2				0.238												0.388
A_7338_G	2						0.544	0.285
A_7352_C	2		0.297								0.25
A_7361_G	2		0.238								0.23
A_7363_T	2					0.2											0.208
A_7366_T	2	0.216								0.214
A_7367_T	2		0.275								0.266
A_741_G	2							0.2							0.247
A_7433_G	2						0.302									0.202
A_746_G	2						0.262										0.24
A_75_C	2		0.261								0.229
A_75_T	2			0.293								0.201
A_7610_T	2	0.317								0.238
A_7615_T	2		0.237								0.204
A_7619_T	2	0.246	0.218
A_763_T	2					0.203												0.274
A_7666_C	2	0.329	0.26
A_7668_C	2		0.27											0.208
A_7670_G	2		0.201											0.247
A_768_C	2					0.244												0.383
A_768_T	2				0.386											0.489
A_769_T	2							0.225					0.249
A_7690_T	2							0.229						0.202
A_7695_C	2							0.258						0.228
A_770_G	2													0.25				0.23
A_770_T	2					0.299		0.219
A_7704_C	2						0.815	0.387
A_7707_C	2							0.281						0.244
A_78_G	2		0.215	0.209
A_781_T	2												0.217					0.364
A_7822_T	2				0.283								0.335
A_7829_C	2					0.52		0.41
A_7833_T	2				0.335		0.234
A_7834_C	2									0.207			0.48
A_784_T	2					0.203										0.325
A_7840_C	2			0.274								0.244
A_7841_C	2		0.3								0.232
A_7842_G	2						0.462							0.225
A_7844_G	2		0.295								0.201
A_7976_G	2			0.257								0.204
A_7979_C	2		0.231										0.201
A_7979_G	2			0.255								0.236
A_7981_C	2		0.246					0.256
A_7992_G	2		0.223								0.21
A_7995_G	2		0.22												0.201
A_80_G	2			0.296								0.221
A_8094_C	2		0.249								0.266
A_8114_G	2		0.221								0.219
A_812_G	2													0.218		0.28
A_8434_C	2		0.383								0.443
A_8439_C	2		0.318								0.358
A_8442_T	2		0.293								0.309
A_8444_T	2		0.295								0.306
A_8446_G	2		0.318								0.346
A_8448_C	2							0.226						0.233
A_8453_G	2												0.223					0.339
A_8459_G	2							0.201										0.322
A_8461_C	2													0.201				0.352
A_8598_G	2						0.575	0.202
A_8607_C	2								0.229						0.252
A_8608_C	2	0.201													0.282
A_8613_T	2												0.242		0.23
A_8614_G	2							0.201					0.253
A_8615_C	2			0.206			0.204
A_8618_G	2							0.265						0.213
A_8618_T	2												0.233		0.317
A_8620_C	2		0.217								0.228
A_8620_T	2													0.215	0.217
A_8626_G	2		0.264								0.272
A_8632_T	2		0.26								0.269
A_8636_G	2		0.247								0.236
A_8637_G	2		0.261								0.266
A_8670_G	2						0.718	0.336
A_87_C	2		0.233								0.217
A_87_G	2			0.244					0.362
A_8766_G	2					0.276											0.24
A_8768_C	2					0.33											0.324
A_8772_T	2					0.323											0.326
A_8779_C	2					0.503											0.477
A_8779_T	2	0.23																0.227
A_8780_T	2				0.289											0.298
A_8830_C	2		0.269								0.267
A_8831_C	2		0.293								0.298
A_8833_G	2		0.254								0.246
A_8835_C	2		0.298								0.29
A_8844_G	2		0.329								0.299
A_8846_C	2		0.312								0.282
A_89_G	2			0.233								0.231
A_89_T	2								0.332				0.318
A_9000_G	2							0.367										0.207
A_9020_G	2				0.243											0.346
A_9021_T	2				0.262											0.382
A_9048_G	2										0.344		0.246
A_9077_C	2	0.475								0.293
A_91_C	2												0.371	0.22
A_9139_C	2							0.201						0.29
A_9145_C	2							0.289						0.246
A_915_G	2						0.321	0.266
A_9158_G	2														0.208			0.277
A_9308_C	2	0.365								0.335
A_9311_C	2	0.344								0.287
A_9314_G	2	0.264								0.262
A_9316_T	2	0.248								0.251
A_9317_T	2	0.411								0.352
A_9319_G	2				0.203				0.247
A_9319_T	2	0.282								0.247
A_9337_C	2			0.326								0.308
A_9341_C	2			0.242								0.22
A_9349_C	2		0.216												0.227
A_9351_C	2								0.211						0.241
A_96_T	2	0.209							0.419
C_11_T	2								0.211							0.24
C_1148_T	2		0.202								0.201
C_1150_A	2					0.209				0.239
C_1150_G	2		0.271								0.272
C_1297_G	2					0.284											0.282
C_131_A	2		0.245								0.205
C_1310_G	2							0.219						0.201
C_1617_G	2				0.237											0.321
C_1617_T	2					0.24	0.319
C_1620_G	2				0.257											0.346
C_1638_A	2	0.228								0.224
C_1638_G	2							0.23										0.203
C_1641_G	2			0.265								0.201
C_1644_A	2	0.249						0.259
C_1644_G	2			0.287								0.2
C_1645_A	2			0.298								0.207
C_1725_T	2						0.286										0.332
C_1864_G	2				0.227											0.365
C_1871_G	2					0.207		0.204
C_1871_T	2				0.247											0.311
C_1887_A	2				0.302											0.363
C_1892_G	2					0.244								0.278
C_2063_G	2							0.272		0.246
C_2091_T	2							0.248					0.201
C_2157_T	2						0.415					0.57
C_2268_G	2	0.216								0.204
C_2277_G	2		0.225												0.224
C_2277_T	2						0.519					0.621
C_2412_G	2		0.203												0.276
C_2430_T	2					0.437											0.384
C_2435_A	2				0.422											0.446
C_2443_G	2				0.414											0.439
C_2445_A	2					0.471											0.347
C_2445_T	2							0.301					0.204
C_2565_G	2		0.201								0.216
C_2569_A	2			0.227									0.207
C_2574_A	2	0.232								0.263
C_2597_G	2							0.223								0.203
C_2724_G	2						0.38								0.201
C_2729_G	2						0.271			0.228
C_2892_G	2						0.33											0.273
C_2894_A	2														0.346			0.23
C_2894_G	2						0.246						0.272
C_29_G	2			0.223								0.203
C_3043_T	2				0.201									0.243
C_3053_T	2	0.208								0.201
C_3067_T	2			0.205				0.2
C_3073_G	2									0.214				0.239
C_3081_T	2		0.244								0.204
C_3107_G	2		0.302								0.268
C_3107_T	2		0.2								0.211
C_3192_A	2			0.235		0.214
C_3340_A	2			0.268									0.211
C_3453_T	2				0.212												0.286
C_3555_G	2							0.392					0.205
C_3555_T	2						0.404								0.253
C_3561_A	2							0.362					0.241
C_3599_T	2		0.266								0.242
C_3603_G	2		0.327								0.292
C_3625_A	2		0.216								0.205
C_3640_T	2							0.205	0.376
C_3775_T	2						0.538				0.3
C_3891_G	2					0.212									0.211
C_3921_T	2						0.776				0.348
C_3991_T	2	0.297								0.224
C_4019_T	2	0.204						0.213
C_4040_A	2													0.204				0.25
C_4055_G	2												0.22	0.221
C_4067_T	2												0.261	0.263
C_418_G	2							0.336						0.217
C_420_G	2	0.335								0.332
C_4214_A	2				0.247	0.21
C_4236_T	2						0.539											0.372
C_4239_A	2	0.22											0.221
C_4246_G	2	0.23																0.24
C_4247_A	2			0.232								0.32
C_4276_G	2		0.243								0.237
C_4306_T	2								0.207						0.204
C_4323_A	2			0.27								0.275
C_4333_A	2											0.218			0.226
C_434_G	2				0.375											0.264
C_4502_G	2					0.233											0.219
C_4514_T	2							0.233						0.204
C_4515_G	2							0.29						0.28
C_4525_G	2													0.246				0.227
C_4677_T	2						0.789			0.223
C_4772_A	2					0.219											0.262
C_4772_G	2	0.226								0.208
C_4775_A	2					0.252											0.258
C_4775_T	2	0.422								0.345
C_4797_T	2		0.211				0.739
C_4860_T	2						0.73	0.281
C_4946_G	2	0.221														0.259
C_4955_T	2		0.249								0.249
C_4960_T	2											0.229			0.237
C_4966_T	2		0.213											0.274
C_5042_G	2			0.228								0.23
C_5101_G	2					0.292											0.23
C_5101_T	2				0.211											0.283
C_5111_G	2					0.256											0.221
C_5121_T	2		0.656				0.647
C_5317_T	2						0.208	0.244
C_534_G	2						0.339											0.506
C_536_A	2						0.351											0.52
C_5364_A	2				0.327											0.308
C_537_G	2						0.333											0.548
C_5375_A	2							0.222								0.213
C_5375_T	2				0.234											0.25
C_5376_G	2				0.244											0.255
C_5384_G	2					0.265											0.211
C_5386_A	2				0.269											0.336
C_5391_A	2	0.261											0.232
C_5391_G	2		0.236								0.241
C_5480_G	2			0.219								0.221
C_5484_T	2						0.557		0.216
C_5489_A	2	0.357								0.413
C_5496_T	2						0.533		0.275
C_555_G	2					0.353											0.247
C_5563_G	2		0.348								0.339
C_559_T	2							0.223						0.267
C_5595_G	2			0.258								0.24
C_5757_T	2						0.663						0.381
C_5790_G	2							0.225					0.238
C_5871_G	2		0.241								0.224
C_5921_G	2			0.33								0.286
C_5927_A	2			0.327								0.292
C_5933_A	2	0.247								0.268
C_5933_G	2			0.282								0.267
C_5936_A	2			0.225								0.216
C_5975_G	2							0.218							0.21
C_6303_T	2						0.724		0.638
C_6459_G	2				0.228											0.212
C_6465_A	2				0.261											0.259
C_6472_A	2				0.228											0.236
C_6492_T	2			0.284								0.208
C_65_G	2			0.375								0.257
C_6535_A	2		0.355								0.265
C_6536_A	2		0.345								0.265
C_6544_G	2		0.224								0.212
C_6602_A	2		0.208												0.332
C_6606_T	2							0.258	0.449
C_6687_A	2	0.275								0.242
C_6827_A	2				0.304												0.353
C_69_G	2			0.216														0.207
C_6906_A	2						0.591									0.255
C_6921_G	2		0.237								0.239
[truncated: 665 more rows]

## Sheet: Table S10
Table S10- A complete list of Single Nucleotide Polymorphisms (SNPs) in turnip mosaic virus CP gene populations with variant frequencies.
SNP	Occurrence	H06	H07	H08	H12	H13	H18	H22
C_186_T	6	0.96	1	0.951	0.844	1	0.885
C_271_T	6	0.961	0.928	0.972	0.865	0.962	0.886
G_159_A	6	0.843	0.525	0.624	0.848	0.8	0.427
A_162_T	5		0.207	0.696	0.807	0.744	0.299
A_222_G	5		0.531	0.916	0.928	0.919	0.924
A_321_G	5	0.778	0.909	0.807	0.881		0.953
C_165_A	5		0.261	0.679	0.741	0.767	0.384
G_660_A	5		0.542	0.704	0.657	0.6	0.946
T_108_C	5	0.921	0.285			0.208	0.986	0.826
A_153_C	4			0.795	0.856	0.6	0.203
A_699_T	4		0.63	0.923	0.861		0.814
C_822_T	4	0.269	0.206	0.308	0.229
G_63_A	4		0.335	0.902	0.849	0.85
G_693_A	4		0.906	0.967	0.877		0.864
T_646_C	4		0.583		0.238	0.333	0.941
T_666_C	4		0.521	0.65	0.56		0.886
T_783_C	4		0.615	0.979	1		0.792
A_102_G	3			0.845	0.857	0.826
A_105_G	3			0.849	0.792	0.458
A_111_G	3			0.835	0.826	0.8
A_126_G	3			0.901	0.838	0.794
A_155_C	3		0.254	0.204			0.262
A_207_G	3			0.942	0.959	0.972
A_231_G	3			0.823	0.839	0.857
A_234_G	3			0.866	0.794	0.882
A_3_G	3	0.908	0.894				0.845
A_303_G	3	0.669	0.428			0.304
A_312_G	3			0.738	0.844	0.696
A_318_G	3			0.755	0.917	0.619
A_445_G	3			0.942	0.905	1
A_59_G	3		0.328	0.944	0.861
A_74_G	3			0.793	0.836	0.818
A_807_G	3	0.536	0.865				0.739
A_81_G	3			0.802	0.824	0.857
A_84_G	3			0.81	0.863	0.952
A_90_C	3			0.783	0.863	0.826
C_106_T	3			0.827	0.931	0.75
C_114_T	3			0.807	0.853	0.739
C_250_T	3			0.697	0.847	0.576
C_258_T	3			0.939	0.786	0.469
C_366_T	3			0.767	0.874	0.833
C_414_T	3			0.799	0.778	0.769
C_498_T	3			0.893	0.936	0.957
C_645_T	3		0.612		0.307		0.941
C_78_A	3			0.811	0.784	0.85
C_829_T	3	0.21		0.378	0.22
G_109_T	3			0.838	0.892	0.833
G_121_A	3			0.872	0.884	0.824
G_163_A	3			0.683	0.791	0.767
G_201_A	3			0.951	0.952	0.972
G_213_A	3			0.926	0.943	0.972
G_237_A	3			0.663	0.774	0.824
G_246_A	3			0.847	0.785	0.824
G_279_A	3			0.862	0.944	0.923
G_294_A	3			0.845	0.893	0.696
G_537_A	3			0.87	0.882	0.852
G_75_A	3			0.797	0.833	0.773
G_804_A	3	0.208	0.657				0.682
G_93_A	3			0.826	0.849	0.739
T_108_A	3			0.819	0.851	0.75
T_133_A	3			0.811	0.908	0.722
T_177_C	3			0.841	0.797	0.865
T_189_C	3			0.931	0.844	1
T_219_C	3			0.955	0.928	1
T_261_C	3			0.926	0.946	0.964
T_264_C	3			0.924	0.954	1
T_267_C	3			0.958	0.872	1
T_276_A	3			0.895	0.896	0.923
T_306_C	3			0.828	0.903	0.5
T_360_A	3			0.775	0.822	0.905
T_363_C	3			0.515	0.811	0.917
T_381_C	3			0.633	0.779	0.833
T_444_C	3			0.964	0.841	0.929
T_471_C	3			0.786	0.9	0.96
T_510_C	3			0.79	0.953	1
T_651_C	3			0.815	0.755	0.667
T_654_A	3			0.691	0.594	0.619
T_810_C	3			0.337	0.327		0.2
A_125_G	2	0.944	0.282
A_132_G	2		0.725				0.971
A_149_G	2		0.203				0.289
A_153_T	2					0.375	0.262
A_157_C	2		0.252				0.25
A_158_G	2		0.267				0.599
A_161_G	2		0.26				0.226
A_162_C	2			0.249			0.208
A_166_T	2		0.336				0.347
A_167_C	2		0.221				0.28
A_174_T	2		0.244				0.304
A_228_G	2		0.551				0.3
A_295_C	2	0.222				0.273
A_307_C	2	0.219				0.25
A_308_T	2	0.203				0.25
A_385_C	2			0.234	0.215
A_385_G	2		0.222			0.2
A_390_G	2		0.263				0.236
A_391_T	2					0.44	0.2
A_394_T	2			0.21	0.242
A_42_G	2			0.624	0.87
A_421_G	2		0.206	0.286
A_69_C	2		0.658				0.523
A_799_C	2	0.231		0.333
A_809_C	2			0.289	0.309
A_811_C	2			0.494	0.2
A_811_T	2			0.247			0.2
A_814_C	2			0.379	0.222
A_818_C	2	0.324		0.481
A_818_T	2		0.216		0.288
A_821_T	2			0.243	0.392
A_832_T	2	0.27			0.289
A_95_G	2		0.65				0.518
C_151_G	2		0.221				0.339
C_156_G	2		0.228				0.335
C_176_T	2		0.229				0.35
C_18_T	2			0.949	0.91
C_24_T	2			0.953	0.899
C_315_T	2	0.228				0.2
C_435_A	2	0.789	0.254
C_6_T	2			0.971	0.841
C_657_T	2		0.56				0.943
C_777_T	2			0.939	0.967
C_808_T	2			0.244	0.2
C_812_T	2			0.36			0.227
C_822_G	2			0.262	0.354
C_834_T	2			0.353	0.406
G_159_C	2		0.228				0.338
G_163_T	2		0.216				0.333
G_169_T	2		0.206				0.27
G_214_A	2		0.562				0.25
G_265_A	2		0.573				0.938
G_291_A	2				0.458	0.391
G_33_A	2			0.933	0.903
G_330_A	2			0.846	0.861
G_36_A	2			0.938	0.9
G_57_A	2			0.907	0.903
G_649_C	2	0.22			0.238
G_664_C	2				0.202	0.25
G_702_A	2		0.618				0.302
G_708_A	2			0.957	0.917
G_813_C	2	0.308			0.259
G_817_T	2			0.277			0.205
G_819_T	2			0.3	0.231
T_164_C	2		0.222				0.258
T_255_A	2		0.527				0.274
T_418_G	2		0.275				0.234
T_422_A	2			0.348	0.21
T_446_C	2	0.24	0.271
T_654_C	2		0.6				0.971
T_753_C	2			0.943	0.855
T_774_G	2		0.641				0.778
T_780_C	2		0.632				0.792
T_836_G	2			0.269	0.2
T_840_C	2		0.87				0.967
T_862_A	2		0.95				0.839

[truncated: 3 more sheets: Table S11, Table S12, Table S13]
